# Supplementary material for: Redox-Related Genetic and Biological Ageing Signals in Rapid Pain Progression of Knee Osteoarthritis: A Hypothesis-Generating Analysis in the Osteoarthritis Initiative
Source: Antioxidants (Basel). 2026 Feb 21;15(2):266. doi: 10.3390/antiox15020266 (PMC12938837; doi:10.3390/antiox15020266)
Supplement: Supplementary file 1 [file antioxidants-15-00266-s001.zip › Supplementary table S1.xlsx]

## Sheet: tabla_asociacion_pcs_suplementa
Supplementary Table S1: Association analysis of 10 PCs with the rapid pain progression phenotype
PC	OR	p-value
PC1	0.060373	0.180509
PC2	0.26826	0.520093
PC3	71.3924	0.036361
PC4	0.0197431	0.0554174
PC5	0.0929048	0.24863
PC6	1.107	0.960546
PC7	0.173849	0.393172
PC8	4.20278	0.485513
PC9	51.5046	0.0557922
PC10	1.12989	0.952661
PC: principal component; OR: odds ratio
