# Supplementary material for: Redox-Related Genetic and Biological Ageing Signals in Rapid Pain Progression of Knee Osteoarthritis: A Hypothesis-Generating Analysis in the Osteoarthritis Initiative
Source: Antioxidants (Basel). 2026 Feb 21;15(2):266. doi: 10.3390/antiox15020266 (PMC12938837; doi:10.3390/antiox15020266)
Supplement: Supplementary file 1 [file antioxidants-15-00266-s001.zip › Supplementary table S2.xlsx]

## Sheet: Forge2.GWAS.erc2-chromatin15st
Supplementary Table S2a: FORGE 2.0 enrichment results using Roadmap Epigenomics 15-state chromatin models for lead GWAS variants.
Zscore	Pvalue	Cell	Tissue	Datatype	File	Probe	Accession	Qvalue
0.408	0.00698	E129 Osteoblast Primary Cells	Bone	EnhBiv	erc2-chromatin15state-all-files/E129_12_EnhBiv.bed	rs62147861	E129	1
3.341	0.0109	E024 ES-UCSF4	ESC	ReprPCWk	erc2-chromatin15state-all-files/E024_14_ReprPCWk.bed	rs2862774,rs73631790,rs9912678	E024	1
2.617	0.0189	E063 Adipose Nuclei	Adipose	Quies	erc2-chromatin15state-all-files/E063_15_Quies.bed	rs2862774,rs34699810,rs57987665,rs62147861,rs73631790,rs9912678	E063	1
2.674	0.0245	E034 Primary T cells from peripheral blood	Blood	ReprPCWk	erc2-chromatin15state-all-files/E034_14_ReprPCWk.bed	rs2862774,rs34699810,rs62147861,rs73631790,rs9912678	E034	1
0.189	0.0286	E025 Adipose Derived Mesenchymal Stem Cell Cultured	Mesenchymal	EnhBiv	erc2-chromatin15state-all-files/E025_12_EnhBiv.bed	rs62147861	E025	1
2.262	0.0357	E036 Primary hematopoietic stem cells short term culture	Blood	Quies	erc2-chromatin15state-all-files/E036_15_Quies.bed	rs2862774,rs34699810,rs57987665,rs62147861,rs73631790,rs9912678	E036	1
0.167	0.0364	E113 Spleen	Spleen	ReprPCWk	erc2-chromatin15state-all-files/E113_14_ReprPCWk.bed	rs62147861	E113	1
2.102	0.0488	E054 Ganglion Eminence derived primary cultured neurospheres	Neurosphere	Quies	erc2-chromatin15state-all-files/E054_15_Quies.bed	rs2862774,rs34699810,rs57987665,rs62147861,rs73631790,rs9912678	E054	1
2.008	0.0532	E005 H1 BMP4 Derived Trophoblast Cultured	ES-derived	Het	erc2-chromatin15state-all-files/E005_9_Het.bed	rs62147861,rs73631790	E005	1
0	0.0547	E055 Foreskin Fibroblast Primary Cells skin01	Epithelial	EnhBiv	erc2-chromatin15state-all-files/E055_12_EnhBiv.bed	rs62147861	E055	1
2.322	0.061	E125 NH-A Astrocytes Primary Cells	Brain	ReprPCWk	erc2-chromatin15state-all-files/E125_14_ReprPCWk.bed	rs2862774,rs62147861,rs9912678	E125	1
2.281	0.0665	E053 Cortex derived primary cultured neurospheres	Neurosphere	ReprPCWk	erc2-chromatin15state-all-files/E053_14_ReprPCWk.bed	rs62147861,rs73631790,rs9912678	E053	1
1.961	0.0678	E070 Brain Germinal Matrix	Brain	Quies	erc2-chromatin15state-all-files/E070_15_Quies.bed	rs2862774,rs34699810,rs57987665,rs62147861,rs73631790,rs9912678	E070	1
1.927	0.0683	E073 Brain_Dorsolateral_Prefrontal_Cortex	Brain	Quies	erc2-chromatin15state-all-files/E073_15_Quies.bed	rs2862774,rs34699810,rs57987665,rs62147861,rs73631790,rs9912678	E073	1
-0.068	0.0727	E039 Primary T helper naive cells from peripheral blood	Blood	Het	erc2-chromatin15state-all-files/E039_9_Het.bed	rs73631790	E039	1
1.999	0.0752	E057 Foreskin Keratinocyte Primary Cells skin02	Epithelial	Quies	erc2-chromatin15state-all-files/E057_15_Quies.bed	rs2862774,rs34699810,rs57987665,rs73631790,rs9912678	E057	1
1.794	0.0752	E097 Ovary	Ovary	Quies	erc2-chromatin15state-all-files/E097_15_Quies.bed	rs2862774,rs34699810,rs57987665,rs62147861,rs73631790,rs9912678	E097	1
-0.132	0.0764	E120 HSMM Skeletal Muscle Myoblasts	Muscle	ReprPC	erc2-chromatin15state-all-files/E120_13_ReprPC.bed	rs62147861	E120	1
1.824	0.0802	E041 Primary T helper cells PMA-I stimulated	Blood	Quies	erc2-chromatin15state-all-files/E041_15_Quies.bed	rs2862774,rs34699810,rs57987665,rs62147861,rs73631790,rs9912678	E041	1
1.855	0.0832	E078 Duodenum Smooth Muscle	Smooth Muscle	Quies	erc2-chromatin15state-all-files/E078_15_Quies.bed	rs2862774,rs34699810,rs57987665,rs62147861,rs73631790,rs9912678	E078	1
1.854	0.0842	E101 Rectal Mucosa Donor 29	Digestive	Quies	erc2-chromatin15state-all-files/E101_15_Quies.bed	rs2862774,rs34699810,rs57987665,rs62147861,rs73631790,rs9912678	E101	1
-0.107	0.0885	E043 Primary T helper cells from peripheral blood	Blood	Het	erc2-chromatin15state-all-files/E043_9_Het.bed	rs73631790	E043	1
-0.145	0.0885	E004 H1 BMP4 Derived Mesendoderm Cultured	ES-derived	Het	erc2-chromatin15state-all-files/E004_9_Het.bed	rs73631790	E004	1
1.795	0.0913	E074 Brain Substantia Nigra	Brain	Quies	erc2-chromatin15state-all-files/E074_15_Quies.bed	rs2862774,rs34699810,rs57987665,rs62147861,rs73631790,rs9912678	E074	1
1.811	0.101	E025 Adipose Derived Mesenchymal Stem Cell Cultured	Mesenchymal	ReprPCWk	erc2-chromatin15state-all-files/E025_14_ReprPCWk.bed	rs2862774,rs34699810,rs9912678	E025	1
1.847	0.102	E052 Muscle Satellite Cultured	Muscle	ReprPCWk	erc2-chromatin15state-all-files/E052_14_ReprPCWk.bed	rs2862774,rs62147861,rs9912678	E052	1
1.807	0.104	E059 Foreskin Melanocyte Primary Cells skin01	Epithelial	ReprPCWk	erc2-chromatin15state-all-files/E059_14_ReprPCWk.bed	rs2862774,rs57987665,rs9912678	E059	1
1.735	0.107	E087 Pancreatic Islets	Pancreas	ReprPCWk	erc2-chromatin15state-all-files/E087_14_ReprPCWk.bed	rs2862774,rs62147861,rs73631790	E087	1
-0.158	0.109	E126 NHDF-Ad Adult Dermal Fibroblast Primary Cells	Epithelial	ReprPC	erc2-chromatin15state-all-files/E126_13_ReprPC.bed	rs2862774	E126	1
0	0.109	E128 NHLF Lung Fibroblast Primary Cells	Lung	ReprPC	erc2-chromatin15state-all-files/E128_13_ReprPC.bed	rs62147861	E128	1
-0.054	0.11	E090 Fetal Muscle Leg	Muscle	EnhBiv	erc2-chromatin15state-all-files/E090_12_EnhBiv.bed	rs62147861	E090	1
-0.246	0.131	E122 HUVEC Umbilical Vein Endothelial Primary Cells	Endothelial	ReprPC	erc2-chromatin15state-all-files/E122_13_ReprPC.bed	rs2862774	E122	1
-0.184	0.137	E018 iPS-15b	iPSC	Het	erc2-chromatin15state-all-files/E018_9_Het.bed	rs73631790	E018	1
1.575	0.138	E010 H9 Derived Neuron Cultured	ES-derived	Quies	erc2-chromatin15state-all-files/E010_15_Quies.bed	rs34699810,rs57987665,rs62147861,rs73631790,rs9912678	E010	1
-0.134	0.146	E028 Breast variant Human Mammary Epithelial Cells (vHMEC)	Epithelial	ReprPC	erc2-chromatin15state-all-files/E028_13_ReprPC.bed	rs62147861	E028	1
1.564	0.147	E112 Thymus	Thymus	Quies	erc2-chromatin15state-all-files/E112_15_Quies.bed	rs2862774,rs34699810,rs57987665,rs62147861,rs73631790,rs9912678	E112	1
1.541	0.148	E023 Mesenchymal Stem Cell Derived Adipocyte Cultured	Mesenchymal	ReprPCWk	erc2-chromatin15state-all-files/E023_14_ReprPCWk.bed	rs2862774,rs34699810,rs9912678	E023	1
1.477	0.15	E080 Fetal Adrenal Gland	Adrenal	ReprPCWk	erc2-chromatin15state-all-files/E080_14_ReprPCWk.bed	rs2862774,rs73631790,rs9912678	E080	1
1.541	0.152	E103 Rectal Smooth Muscle	Smooth Muscle	Quies	erc2-chromatin15state-all-files/E103_15_Quies.bed	rs2862774,rs34699810,rs57987665,rs62147861,rs73631790,rs9912678	E103	1
-0.2	0.16	E106 Sigmoid Colon	Digestive	Het	erc2-chromatin15state-all-files/E106_9_Het.bed	rs73631790	E106	1
1.084	0.165	E081 Fetal Brain Male	Brain	ReprPCWk	erc2-chromatin15state-all-files/E081_14_ReprPCWk.bed	rs73631790,rs9912678	E081	1
1.443	0.166	E084 Fetal Intestine Large	Digestive	Quies	erc2-chromatin15state-all-files/E084_15_Quies.bed	rs34699810,rs57987665,rs62147861,rs73631790,rs9912678	E084	1
1.392	0.166	E118 HepG2 Hepatocellular Carcinoma	Liver	ReprPCWk	erc2-chromatin15state-all-files/E118_14_ReprPCWk.bed	rs2862774,rs73631790,rs9912678	E118	1
1.602	0.167	E075 Colonic Mucosa	Digestive	Quies	erc2-chromatin15state-all-files/E075_15_Quies.bed	rs2862774,rs34699810,rs57987665,rs62147861,rs73631790,rs9912678	E075	1
1.464	0.167	E093 Fetal Thymus	Thymus	Quies	erc2-chromatin15state-all-files/E093_15_Quies.bed	rs2862774,rs34699810,rs57987665,rs62147861,rs73631790,rs9912678	E093	1
1.473	0.174	E076 Colon Smooth Muscle	Smooth Muscle	Quies	erc2-chromatin15state-all-files/E076_15_Quies.bed	rs2862774,rs34699810,rs57987665,rs62147861,rs73631790,rs9912678	E076	1
1.394	0.177	E119 HMEC Mammary Epithelial Primary Cells	Breast	Quies	erc2-chromatin15state-all-files/E119_15_Quies.bed	rs2862774,rs34699810,rs57987665,rs73631790,rs9912678	E119	1
1.322	0.178	E114 A549 EtOH 0.02pct Lung Carcinoma	Lung	Quies	erc2-chromatin15state-all-files/E114_15_Quies.bed	rs34699810,rs57987665,rs62147861,rs73631790,rs9912678	E114	1
-0.212	0.184	E127 NHEK-Epidermal Keratinocyte Primary Cells	Epithelial	ReprPC	erc2-chromatin15state-all-files/E127_13_ReprPC.bed	rs62147861	E127	1
1.341	0.186	E115 Dnd41 TCell Leukemia	Blood	Quies	erc2-chromatin15state-all-files/E115_15_Quies.bed	rs34699810,rs57987665,rs62147861,rs73631790,rs9912678	E115	1
0.995	0.189	E002 ES-WA7	ESC	ReprPCWk	erc2-chromatin15state-all-files/E002_14_ReprPCWk.bed	rs62147861,rs9912678	E002	1
0.971	0.191	E030 Primary neutrophils from peripheral blood	Blood	ReprPCWk	erc2-chromatin15state-all-files/E030_14_ReprPCWk.bed	rs2862774,rs62147861	E030	1
-0.206	0.193	E008 H9	ESC	Het	erc2-chromatin15state-all-files/E008_9_Het.bed	rs73631790	E008	1
-0.274	0.197	E021 iPS DF 6.9	iPSC	Het	erc2-chromatin15state-all-files/E021_9_Het.bed	rs73631790	E021	1
1.337	0.199	E065 Aorta	Heart	Quies	erc2-chromatin15state-all-files/E065_15_Quies.bed	rs2862774,rs34699810,rs57987665,rs73631790,rs9912678	E065	1
-0.286	0.207	E019 iPS-18	iPSC	Het	erc2-chromatin15state-all-files/E019_9_Het.bed	rs73631790	E019	1
1.273	0.208	E071 Brain Hippocampus Middle	Brain	Quies	erc2-chromatin15state-all-files/E071_15_Quies.bed	rs2862774,rs34699810,rs57987665,rs73631790,rs9912678	E071	1
-0.307	0.211	E061 Foreskin Melanocyte Primary Cells skin03	Epithelial	ReprPC	erc2-chromatin15state-all-files/E061_13_ReprPC.bed	rs62147861	E061	1
-0.33	0.212	E020 iPS-20b	iPSC	Het	erc2-chromatin15state-all-files/E020_9_Het.bed	rs73631790	E020	1
1.324	0.217	E009 H9 Derived Neuronal Progenitor Cultured	ES-derived	Quies	erc2-chromatin15state-all-files/E009_15_Quies.bed	rs34699810,rs57987665,rs62147861,rs73631790,rs9912678	E009	1
-0.259	0.22	E089 Fetal Muscle Trunk	Muscle	EnhBiv	erc2-chromatin15state-all-files/E089_12_EnhBiv.bed	rs62147861	E089	1
1.236	0.223	E077 Duodenum Mucosa	Digestive	Quies	erc2-chromatin15state-all-files/E077_15_Quies.bed	rs34699810,rs57987665,rs62147861,rs73631790,rs9912678	E077	1
-0.263	0.228	E129 Osteoblast Primary Cells	Bone	ReprPC	erc2-chromatin15state-all-files/E129_13_ReprPC.bed	rs2862774	E129	1
1.164	0.229	E088 Fetal Lung	Lung	Quies	erc2-chromatin15state-all-files/E088_15_Quies.bed	rs2862774,rs34699810,rs57987665,rs73631790,rs9912678	E088	1
1.302	0.231	E096 Lung	Lung	Quies	erc2-chromatin15state-all-files/E096_15_Quies.bed	rs2862774,rs34699810,rs57987665,rs73631790,rs9912678	E096	1
-0.262	0.233	E011 hESC Derived CD184+ Endoderm Cultured	ES-derived	Het	erc2-chromatin15state-all-files/E011_9_Het.bed	rs73631790	E011	1
0.772	0.235	E122 HUVEC Umbilical Vein Endothelial Primary Cells	Endothelial	ReprPCWk	erc2-chromatin15state-all-files/E122_14_ReprPCWk.bed	rs62147861,rs9912678	E122	1
-0.338	0.236	E079 Esophagus	Digestive	Enh	erc2-chromatin15state-all-files/E079_7_Enh.bed	rs62147861	E079	1
0.823	0.237	E051 Primary hematopoietic stem cells G-CSF-mobilized Male	Blood	ReprPCWk	erc2-chromatin15state-all-files/E051_14_ReprPCWk.bed	rs2862774,rs62147861	E051	1
-0.337	0.238	E003 H1	ESC	Het	erc2-chromatin15state-all-files/E003_9_Het.bed	rs73631790	E003	1
0.801	0.24	E027 Breast Myoepithelial Primary Cells	Epithelial	ReprPCWk	erc2-chromatin15state-all-files/E027_14_ReprPCWk.bed	rs2862774,rs73631790	E027	1
1.209	0.24	E105 Right Ventricle	Heart	Quies	erc2-chromatin15state-all-files/E105_15_Quies.bed	rs2862774,rs34699810,rs57987665,rs73631790,rs9912678	E105	1
1.192	0.242	E033 Primary T cells from cord blood	Blood	Quies	erc2-chromatin15state-all-files/E033_15_Quies.bed	rs2862774,rs34699810,rs57987665,rs73631790,rs9912678	E033	1
0.778	0.243	E055 Foreskin Fibroblast Primary Cells skin01	Epithelial	ReprPCWk	erc2-chromatin15state-all-files/E055_14_ReprPCWk.bed	rs2862774,rs9912678	E055	1
-0.293	0.243	E066 Liver	Liver	Enh	erc2-chromatin15state-all-files/E066_7_Enh.bed	rs2862774	E066	1
1.12	0.255	E050 Primary hematopoietic stem cells G-CSF-mobilized Female	Blood	Quies	erc2-chromatin15state-all-files/E050_15_Quies.bed	rs2862774,rs34699810,rs57987665,rs73631790,rs9912678	E050	1
-0.31	0.256	E014 HUES48	ESC	Het	erc2-chromatin15state-all-files/E014_9_Het.bed	rs73631790	E014	1
-0.351	0.256	E066 Liver	Liver	Het	erc2-chromatin15state-all-files/E066_9_Het.bed	rs73631790	E066	1
-0.345	0.257	E110 Stomach Mucosa	Digestive	Enh	erc2-chromatin15state-all-files/E110_7_Enh.bed	rs2862774	E110	1
-0.375	0.257	E057 Foreskin Keratinocyte Primary Cells skin02	Epithelial	ReprPC	erc2-chromatin15state-all-files/E057_13_ReprPC.bed	rs62147861	E057	1
1.223	0.257	E090 Fetal Muscle Leg	Muscle	Quies	erc2-chromatin15state-all-files/E090_15_Quies.bed	rs2862774,rs34699810,rs57987665,rs73631790	E090	1
0.681	0.261	E006 H1 Derived Mesenchymal Stem Cells	ES-derived	ReprPCWk	erc2-chromatin15state-all-files/E006_14_ReprPCWk.bed	rs2862774,rs62147861	E006	1
-0.336	0.264	E121 HSMM cell derived Skeletal Muscle Myotubes	Muscle	ReprPC	erc2-chromatin15state-all-files/E121_13_ReprPC.bed	rs2862774	E121	1
-0.326	0.266	E016 HUES64	ESC	Het	erc2-chromatin15state-all-files/E016_9_Het.bed	rs73631790	E016	1
-0.324	0.268	E067 Brain Angular Gyrus	Brain	Enh	erc2-chromatin15state-all-files/E067_7_Enh.bed	rs62147861	E067	1
0.783	0.268	E128 NHLF Lung Fibroblast Primary Cells	Lung	ReprPCWk	erc2-chromatin15state-all-files/E128_14_ReprPCWk.bed	rs2862774,rs9912678	E128	1
1.124	0.271	E072 Brain Inferior Temporal Lobe	Brain	Quies	erc2-chromatin15state-all-files/E072_15_Quies.bed	rs2862774,rs34699810,rs57987665,rs73631790,rs9912678	E072	1
-0.332	0.272	E028 Breast variant Human Mammary Epithelial Cells (vHMEC)	Epithelial	Het	erc2-chromatin15state-all-files/E028_9_Het.bed	rs57987665	E028	1
0.698	0.272	E056 Foreskin Fibroblast Primary Cells skin02	Epithelial	ReprPCWk	erc2-chromatin15state-all-files/E056_14_ReprPCWk.bed	rs2862774,rs9912678	E056	1
1.241	0.273	E045 Primary T cells effector/memory enriched from peripheral blood	Blood	Quies	erc2-chromatin15state-all-files/E045_15_Quies.bed	rs2862774,rs34699810,rs57987665,rs62147861,rs73631790,rs9912678	E045	1
-0.348	0.274	E052 Muscle Satellite Cultured	Muscle	Het	erc2-chromatin15state-all-files/E052_9_Het.bed	rs57987665	E052	1
-0.343	0.276	E030 Primary neutrophils from peripheral blood	Blood	Het	erc2-chromatin15state-all-files/E030_9_Het.bed	rs73631790	E030	1
0.699	0.279	E092 Fetal Stomach	Digestive	ReprPCWk	erc2-chromatin15state-all-files/E092_14_ReprPCWk.bed	rs73631790,rs9912678	E092	1
-0.345	0.28	E007 H1 Derived Neuronal Progenitor Cultured	ES-derived	Enh	erc2-chromatin15state-all-files/E007_7_Enh.bed	rs62147861	E007	1
1.12	0.282	E111 Stomach Smooth Muscle	Smooth Muscle	Quies	erc2-chromatin15state-all-files/E111_15_Quies.bed	rs34699810,rs57987665,rs73631790,rs9912678	E111	1
-0.401	0.286	E085 Fetal Intestine Small	Digestive	Enh	erc2-chromatin15state-all-files/E085_7_Enh.bed	rs2862774	E085	1
-0.365	0.286	E013 hESC Derived CD56+ Mesoderm Cultured	ES-derived	Het	erc2-chromatin15state-all-files/E013_9_Het.bed	rs73631790	E013	1
-0.301	0.287	E046 Primary Natural Killer cells from peripheral blood	Blood	Het	erc2-chromatin15state-all-files/E046_9_Het.bed	rs73631790	E046	1
-0.368	0.288	E022 iPS DF 19.11	iPSC	Het	erc2-chromatin15state-all-files/E022_9_Het.bed	rs73631790	E022	1
-0.379	0.289	E104 Right Atrium	Heart	Enh	erc2-chromatin15state-all-files/E104_7_Enh.bed	rs62147861	E104	1
-0.332	0.29	E124 Monocytes-CD14+ RO01746 Primary Cells	Blood	Het	erc2-chromatin15state-all-files/E124_9_Het.bed	rs73631790	E124	1
-0.394	0.292	E069 Brain Cingulate Gyrus	Brain	Enh	erc2-chromatin15state-all-files/E069_7_Enh.bed	rs62147861	E069	1
-0.395	0.292	E084 Fetal Intestine Large	Digestive	Enh	erc2-chromatin15state-all-files/E084_7_Enh.bed	rs2862774	E084	1
0.677	0.292	E091 Placenta	Placenta	ReprPCWk	erc2-chromatin15state-all-files/E091_14_ReprPCWk.bed	rs62147861,rs9912678	E091	1
1.043	0.293	E035 Primary hematopoietic stem cells	Blood	Quies	erc2-chromatin15state-all-files/E035_15_Quies.bed	rs2862774,rs34699810,rs57987665,rs73631790,rs9912678	E035	1
0.597	0.296	E107 Skeletal Muscle Male	Muscle	ReprPCWk	erc2-chromatin15state-all-files/E107_14_ReprPCWk.bed	rs2862774,rs9912678	E107	1
1.164	0.297	E048 Primary T CD8+ memory cells from peripheral blood	Blood	Quies	erc2-chromatin15state-all-files/E048_15_Quies.bed	rs2862774,rs34699810,rs57987665,rs62147861,rs73631790,rs9912678	E048	1
-0.337	0.298	E105 Right Ventricle	Heart	Enh	erc2-chromatin15state-all-files/E105_7_Enh.bed	rs62147861	E105	1
-0.363	0.298	E023 Mesenchymal Stem Cell Derived Adipocyte Cultured	Mesenchymal	Enh	erc2-chromatin15state-all-files/E023_7_Enh.bed	rs62147861	E023	1
0.675	0.298	E026 Bone Marrow Derived Cultured Mesenchymal Stem Cells	Mesenchymal	ReprPCWk	erc2-chromatin15state-all-files/E026_14_ReprPCWk.bed	rs2862774,rs62147861	E026	1
0.985	0.298	E121 HSMM cell derived Skeletal Muscle Myotubes	Muscle	Quies	erc2-chromatin15state-all-files/E121_15_Quies.bed	rs34699810,rs57987665,rs73631790,rs9912678	E121	1
0.588	0.3	E017 IMR90 fetal lung fibroblasts	Lung	ReprPCWk	erc2-chromatin15state-all-files/E017_14_ReprPCWk.bed	rs2862774,rs9912678	E017	1
-0.378	0.306	E068 Brain Anterior Caudate	Brain	Enh	erc2-chromatin15state-all-files/E068_7_Enh.bed	rs62147861	E068	1
-0.385	0.309	E072 Brain Inferior Temporal Lobe	Brain	Enh	erc2-chromatin15state-all-files/E072_7_Enh.bed	rs62147861	E072	1
-0.358	0.31	E012 hESC Derived CD56+ Ectoderm Cultured	ES-derived	Enh	erc2-chromatin15state-all-files/E012_7_Enh.bed	rs62147861	E012	1
1.008	0.313	E062 Primary mononuclear cells from peripheral blood	Blood	Quies	erc2-chromatin15state-all-files/E062_15_Quies.bed	rs2862774,rs34699810,rs57987665,rs73631790,rs9912678	E062	1
0.997	0.314	E089 Fetal Muscle Trunk	Muscle	Quies	erc2-chromatin15state-all-files/E089_15_Quies.bed	rs2862774,rs34699810,rs57987665,rs73631790	E089	1
-0.384	0.314	E107 Skeletal Muscle Male	Muscle	Enh	erc2-chromatin15state-all-files/E107_7_Enh.bed	rs62147861	E107	1
-0.403	0.317	E049 Mesenchymal Stem Cell Derived Chondrocyte Cultured	Mesenchymal	Enh	erc2-chromatin15state-all-files/E049_7_Enh.bed	rs34699810	E049	1
0.987	0.319	E082 Fetal Brain Female	Brain	Quies	erc2-chromatin15state-all-files/E082_15_Quies.bed	rs2862774,rs34699810,rs57987665,rs62147861,rs9912678	E082	1
0.971	0.323	E116 GM12878 Lymphoblastoid	Blood	Quies	erc2-chromatin15state-all-files/E116_15_Quies.bed	rs34699810,rs57987665,rs62147861,rs73631790,rs9912678	E116	1
0.929	0.332	E068 Brain Anterior Caudate	Brain	Quies	erc2-chromatin15state-all-files/E068_15_Quies.bed	rs2862774,rs34699810,rs57987665,rs73631790,rs9912678	E068	1
-0.417	0.335	E071 Brain Hippocampus Middle	Brain	Enh	erc2-chromatin15state-all-files/E071_7_Enh.bed	rs62147861	E071	1
-0.417	0.338	E099 Placenta Amnion	Placenta	ReprPCWk	erc2-chromatin15state-all-files/E099_14_ReprPCWk.bed	rs9912678	E099	1
-0.393	0.34	E081 Fetal Brain Male	Brain	Enh	erc2-chromatin15state-all-files/E081_7_Enh.bed	rs34699810	E081	1
-0.425	0.34	E126 NHDF-Ad Adult Dermal Fibroblast Primary Cells	Epithelial	Enh	erc2-chromatin15state-all-files/E126_7_Enh.bed	rs62147861	E126	1
-0.403	0.344	E049 Mesenchymal Stem Cell Derived Chondrocyte Cultured	Mesenchymal	ReprPC	erc2-chromatin15state-all-files/E049_13_ReprPC.bed	rs2862774	E049	1
0.492	0.347	E058 Foreskin Keratinocyte Primary Cells skin03	Epithelial	ReprPCWk	erc2-chromatin15state-all-files/E058_14_ReprPCWk.bed	rs62147861,rs9912678	E058	1
0.863	0.347	E091 Placenta	Placenta	Quies	erc2-chromatin15state-all-files/E091_15_Quies.bed	rs2862774,rs34699810,rs57987665,rs73631790	E091	1
0.816	0.349	E127 NHEK-Epidermal Keratinocyte Primary Cells	Epithelial	Quies	erc2-chromatin15state-all-files/E127_15_Quies.bed	rs2862774,rs34699810,rs57987665,rs73631790	E127	1
-0.403	0.35	E001 ES-I3	ESC	ReprPCWk	erc2-chromatin15state-all-files/E001_14_ReprPCWk.bed	rs9912678	E001	1
-0.443	0.351	E015 HUES6	ESC	Het	erc2-chromatin15state-all-files/E015_9_Het.bed	rs73631790	E015	1
-0.431	0.352	E108 Skeletal Muscle Female	Muscle	Enh	erc2-chromatin15state-all-files/E108_7_Enh.bed	rs62147861	E108	1
0.935	0.354	E079 Esophagus	Digestive	Quies	erc2-chromatin15state-all-files/E079_15_Quies.bed	rs2862774,rs34699810,rs57987665,rs73631790,rs9912678	E079	1
-0.436	0.354	E013 hESC Derived CD56+ Mesoderm Cultured	ES-derived	ReprPCWk	erc2-chromatin15state-all-files/E013_14_ReprPCWk.bed	rs2862774	E013	1
-0.423	0.356	E095 Left Ventricle	Heart	Enh	erc2-chromatin15state-all-files/E095_7_Enh.bed	rs62147861	E095	1
0.538	0.356	E095 Left Ventricle	Heart	ReprPCWk	erc2-chromatin15state-all-files/E095_14_ReprPCWk.bed	rs2862774,rs73631790	E095	1
0.884	0.357	E098 Pancreas	Pancreas	Quies	erc2-chromatin15state-all-files/E098_15_Quies.bed	rs2862774,rs34699810,rs57987665,rs73631790,rs9912678	E098	1
0.856	0.362	E031 Primary B cells from cord blood	Blood	Quies	erc2-chromatin15state-all-files/E031_15_Quies.bed	rs34699810,rs57987665,rs62147861,rs73631790,rs9912678	E031	1
0.858	0.364	E067 Brain Angular Gyrus	Brain	Quies	erc2-chromatin15state-all-files/E067_15_Quies.bed	rs2862774,rs34699810,rs57987665,rs73631790,rs9912678	E067	1
1.058	0.369	E037 Primary T helper memory cells from peripheral blood 2	Blood	Quies	erc2-chromatin15state-all-files/E037_15_Quies.bed	rs2862774,rs34699810,rs57987665,rs62147861,rs73631790,rs9912678	E037	1
0.855	0.369	E043 Primary T helper cells from peripheral blood	Blood	Quies	erc2-chromatin15state-all-files/E043_15_Quies.bed	rs2862774,rs34699810,rs57987665,rs62147861,rs9912678	E043	1
-0.435	0.372	E018 iPS-15b	iPSC	ReprPCWk	erc2-chromatin15state-all-files/E018_14_ReprPCWk.bed	rs2862774	E018	1
-0.402	0.375	E056 Foreskin Fibroblast Primary Cells skin02	Epithelial	ReprPC	erc2-chromatin15state-all-files/E056_13_ReprPC.bed	rs62147861	E056	1
-0.376	0.376	E092 Fetal Stomach	Digestive	ReprPC	erc2-chromatin15state-all-files/E092_13_ReprPC.bed	rs62147861	E092	1
0.805	0.378	E083 Fetal Heart	Heart	Quies	erc2-chromatin15state-all-files/E083_15_Quies.bed	rs2862774,rs34699810,rs57987665,rs73631790,rs9912678	E083	1
0.737	0.378	E066 Liver	Liver	Quies	erc2-chromatin15state-all-files/E066_15_Quies.bed	rs34699810,rs57987665,rs62147861,rs9912678	E066	1
1.036	0.381	E038 Primary T helper naive cells from peripheral blood	Blood	Quies	erc2-chromatin15state-all-files/E038_15_Quies.bed	rs2862774,rs34699810,rs57987665,rs62147861,rs73631790,rs9912678	E038	1
0.805	0.384	E001 ES-I3	ESC	Quies	erc2-chromatin15state-all-files/E001_15_Quies.bed	rs2862774,rs34699810,rs57987665,rs62147861,rs73631790	E001	1
0.421	0.388	E123 K562 Leukemia	Blood	ReprPCWk	erc2-chromatin15state-all-files/E123_14_ReprPCWk.bed	rs62147861,rs9912678	E123	1
-0.411	0.388	E059 Foreskin Melanocyte Primary Cells skin01	Epithelial	ReprPC	erc2-chromatin15state-all-files/E059_13_ReprPC.bed	rs62147861	E059	1
0.715	0.391	E028 Breast variant Human Mammary Epithelial Cells (vHMEC)	Epithelial	Quies	erc2-chromatin15state-all-files/E028_15_Quies.bed	rs2862774,rs34699810,rs73631790,rs9912678	E028	1
0.708	0.397	E051 Primary hematopoietic stem cells G-CSF-mobilized Male	Blood	Quies	erc2-chromatin15state-all-files/E051_15_Quies.bed	rs34699810,rs57987665,rs73631790,rs9912678	E051	1
0.381	0.401	E117 HeLa-S3 Cervical Carcinoma	Cervix	ReprPCWk	erc2-chromatin15state-all-files/E117_14_ReprPCWk.bed	rs2862774,rs62147861	E117	1
-0.457	0.403	E015 HUES6	ESC	ReprPCWk	erc2-chromatin15state-all-files/E015_14_ReprPCWk.bed	rs2862774	E015	1
0.767	0.404	E032 Primary B cells from peripheral blood	Blood	Quies	erc2-chromatin15state-all-files/E032_15_Quies.bed	rs34699810,rs57987665,rs62147861,rs73631790,rs9912678	E032	1
0.36	0.404	E061 Foreskin Melanocyte Primary Cells skin03	Epithelial	ReprPCWk	erc2-chromatin15state-all-files/E061_14_ReprPCWk.bed	rs2862774,rs57987665	E061	1
0.776	0.404	E100 Psoas Muscle	Muscle	Quies	erc2-chromatin15state-all-files/E100_15_Quies.bed	rs2862774,rs34699810,rs57987665,rs73631790,rs9912678	E100	1
-0.451	0.406	E083 Fetal Heart	Heart	Enh	erc2-chromatin15state-all-files/E083_7_Enh.bed	rs62147861	E083	1
0.767	0.413	E102 Rectal Mucosa Donor 31	Digestive	Quies	erc2-chromatin15state-all-files/E102_15_Quies.bed	rs2862774,rs34699810,rs57987665,rs62147861,rs9912678	E102	1
0.649	0.414	E106 Sigmoid Colon	Digestive	Quies	erc2-chromatin15state-all-files/E106_15_Quies.bed	rs34699810,rs57987665,rs62147861,rs9912678	E106	1
0.363	0.416	E111 Stomach Smooth Muscle	Smooth Muscle	ReprPCWk	erc2-chromatin15state-all-files/E111_14_ReprPCWk.bed	rs2862774,rs62147861	E111	1
-0.444	0.422	E104 Right Atrium	Heart	ReprPCWk	erc2-chromatin15state-all-files/E104_14_ReprPCWk.bed	rs73631790	E104	1
0.634	0.426	E026 Bone Marrow Derived Cultured Mesenchymal Stem Cells	Mesenchymal	Quies	erc2-chromatin15state-all-files/E026_15_Quies.bed	rs34699810,rs57987665,rs73631790,rs9912678	E026	1
0.739	0.43	E044 Primary T regulatory cells from peripheral blood	Blood	Quies	erc2-chromatin15state-all-files/E044_15_Quies.bed	rs34699810,rs57987665,rs62147861,rs73631790,rs9912678	E044	1
0.629	0.434	E085 Fetal Intestine Small	Digestive	Quies	erc2-chromatin15state-all-files/E085_15_Quies.bed	rs34699810,rs57987665,rs62147861,rs73631790	E085	1
-0.443	0.435	E027 Breast Myoepithelial Primary Cells	Epithelial	Enh	erc2-chromatin15state-all-files/E027_7_Enh.bed	rs62147861	E027	1
-0.526	0.437	E061 Foreskin Melanocyte Primary Cells skin03	Epithelial	Het	erc2-chromatin15state-all-files/E061_9_Het.bed	rs73631790	E061	1
-0.516	0.438	E011 hESC Derived CD184+ Endoderm Cultured	ES-derived	ReprPCWk	erc2-chromatin15state-all-files/E011_14_ReprPCWk.bed	rs2862774	E011	1
-0.518	0.441	E029 Primary monocytes from peripheral blood	Blood	ReprPCWk	erc2-chromatin15state-all-files/E029_14_ReprPCWk.bed	rs2862774	E029	1
0.693	0.444	E042 Primary T helper 17 cells PMA-I stimulated	Blood	Quies	erc2-chromatin15state-all-files/E042_15_Quies.bed	rs2862774,rs34699810,rs57987665,rs62147861,rs73631790	E042	1
-0.489	0.448	E086 Fetal Kidney	Kidney	ReprPCWk	erc2-chromatin15state-all-files/E086_14_ReprPCWk.bed	rs62147861	E086	1
0.69	0.45	E003 H1	ESC	Quies	erc2-chromatin15state-all-files/E003_15_Quies.bed	rs2862774,rs34699810,rs57987665,rs62147861,rs9912678	E003	1
0.532	0.459	E117 HeLa-S3 Cervical Carcinoma	Cervix	Quies	erc2-chromatin15state-all-files/E117_15_Quies.bed	rs34699810,rs57987665,rs73631790,rs9912678	E117	1
0.662	0.461	E014 HUES48	ESC	Quies	erc2-chromatin15state-all-files/E014_15_Quies.bed	rs2862774,rs34699810,rs57987665,rs62147861,rs9912678	E014	1
0.65	0.462	E016 HUES64	ESC	Quies	erc2-chromatin15state-all-files/E016_15_Quies.bed	rs2862774,rs34699810,rs57987665,rs62147861,rs9912678	E016	1
-0.498	0.467	E040 Primary T helper memory cells from peripheral blood 1	Blood	ReprPCWk	erc2-chromatin15state-all-files/E040_14_ReprPCWk.bed	rs2862774	E040	1
0.624	0.47	E086 Fetal Kidney	Kidney	Quies	erc2-chromatin15state-all-files/E086_15_Quies.bed	rs2862774,rs34699810,rs57987665,rs73631790,rs9912678	E086	1
0.495	0.474	E109 Small Intestine	Digestive	Quies	erc2-chromatin15state-all-files/E109_15_Quies.bed	rs34699810,rs57987665,rs62147861,rs9912678	E109	1
0.623	0.474	E020 iPS-20b	iPSC	Quies	erc2-chromatin15state-all-files/E020_15_Quies.bed	rs2862774,rs34699810,rs57987665,rs62147861,rs9912678	E020	1
-0.516	0.475	E017 IMR90 fetal lung fibroblasts	Lung	ReprPC	erc2-chromatin15state-all-files/E017_13_ReprPC.bed	rs62147861	E017	1
0.53	0.481	E108 Skeletal Muscle Female	Muscle	Quies	erc2-chromatin15state-all-files/E108_15_Quies.bed	rs2862774,rs34699810,rs57987665,rs73631790	E108	1
-0.522	0.485	E082 Fetal Brain Female	Brain	ReprPCWk	erc2-chromatin15state-all-files/E082_14_ReprPCWk.bed	rs73631790	E082	1
-0.526	0.487	E047 Primary T CD8+ naive cells from peripheral blood	Blood	ReprPCWk	erc2-chromatin15state-all-files/E047_14_ReprPCWk.bed	rs34699810	E047	1
-0.546	0.487	E118 HepG2 Hepatocellular Carcinoma	Liver	ReprPC	erc2-chromatin15state-all-files/E118_13_ReprPC.bed	rs62147861	E118	1
0.581	0.493	E019 iPS-18	iPSC	Quies	erc2-chromatin15state-all-files/E019_15_Quies.bed	rs2862774,rs34699810,rs57987665,rs62147861,rs9912678	E019	1
-0.502	0.494	E058 Foreskin Keratinocyte Primary Cells skin03	Epithelial	Het	erc2-chromatin15state-all-files/E058_9_Het.bed	rs73631790	E058	1
0.512	0.495	E022 iPS DF 19.11	iPSC	Quies	erc2-chromatin15state-all-files/E022_15_Quies.bed	rs2862774,rs34699810,rs57987665,rs9912678	E022	1
0.58	0.496	E012 hESC Derived CD56+ Ectoderm Cultured	ES-derived	Quies	erc2-chromatin15state-all-files/E012_15_Quies.bed	rs2862774,rs34699810,rs57987665,rs73631790,rs9912678	E012	1
-0.503	0.499	E029 Primary monocytes from peripheral blood	Blood	Het	erc2-chromatin15state-all-files/E029_9_Het.bed	rs73631790	E029	1
-0.572	0.503	E046 Primary Natural Killer cells from peripheral blood	Blood	ReprPCWk	erc2-chromatin15state-all-files/E046_14_ReprPCWk.bed	rs2862774	E046	1
-0.553	0.517	E124 Monocytes-CD14+ RO01746 Primary Cells	Blood	ReprPCWk	erc2-chromatin15state-all-files/E124_14_ReprPCWk.bed	rs62147861	E124	1
-0.604	0.527	E032 Primary B cells from peripheral blood	Blood	ReprPCWk	erc2-chromatin15state-all-files/E032_14_ReprPCWk.bed	rs2862774	E032	1
-0.552	0.532	E102 Rectal Mucosa Donor 31	Digestive	ReprPCWk	erc2-chromatin15state-all-files/E102_14_ReprPCWk.bed	rs73631790	E102	1
-0.574	0.536	E096 Lung	Lung	TxWk	erc2-chromatin15state-all-files/E096_5_TxWk.bed	rs62147861	E096	1
0.374	0.537	E120 HSMM Skeletal Muscle Myoblasts	Muscle	Quies	erc2-chromatin15state-all-files/E120_15_Quies.bed	rs34699810,rs57987665,rs73631790,rs9912678	E120	1
-0.585	0.538	E100 Psoas Muscle	Muscle	TxWk	erc2-chromatin15state-all-files/E100_5_TxWk.bed	rs62147861	E100	1
0.494	0.54	E094 Gastric	Digestive	Quies	erc2-chromatin15state-all-files/E094_15_Quies.bed	rs34699810,rs57987665,rs62147861,rs73631790,rs9912678	E094	1
0.454	0.543	E039 Primary T helper naive cells from peripheral blood	Blood	Quies	erc2-chromatin15state-all-files/E039_15_Quies.bed	rs2862774,rs34699810,rs57987665,rs62147861,rs9912678	E039	1
0.337	0.546	E126 NHDF-Ad Adult Dermal Fibroblast Primary Cells	Epithelial	Quies	erc2-chromatin15state-all-files/E126_15_Quies.bed	rs34699810,rs57987665,rs73631790,rs9912678	E126	1
0.441	0.551	E007 H1 Derived Neuronal Progenitor Cultured	ES-derived	Quies	erc2-chromatin15state-all-files/E007_15_Quies.bed	rs2862774,rs34699810,rs57987665,rs73631790,rs9912678	E007	1
0.445	0.552	E021 iPS DF 6.9	iPSC	Quies	erc2-chromatin15state-all-files/E021_15_Quies.bed	rs2862774,rs34699810,rs57987665,rs62147861,rs9912678	E021	1
-0.573	0.552	E088 Fetal Lung	Lung	TxWk	erc2-chromatin15state-all-files/E088_5_TxWk.bed	rs62147861	E088	1
0.308	0.554	E069 Brain Cingulate Gyrus	Brain	Quies	erc2-chromatin15state-all-files/E069_15_Quies.bed	rs34699810,rs57987665,rs73631790,rs9912678	E069	1
0.25	0.557	E006 H1 Derived Mesenchymal Stem Cells	ES-derived	Quies	erc2-chromatin15state-all-files/E006_15_Quies.bed	rs34699810,rs57987665,rs73631790	E006	1
-0.615	0.571	E110 Stomach Mucosa	Digestive	ReprPCWk	erc2-chromatin15state-all-files/E110_14_ReprPCWk.bed	rs62147861	E110	1
0.227	0.572	E092 Fetal Stomach	Digestive	Quies	erc2-chromatin15state-all-files/E092_15_Quies.bed	rs2862774,rs34699810,rs57987665	E092	1
0.18	0.577	E058 Foreskin Keratinocyte Primary Cells skin03	Epithelial	Quies	erc2-chromatin15state-all-files/E058_15_Quies.bed	rs2862774,rs34699810,rs57987665	E058	1
0.258	0.583	E015 HUES6	ESC	Quies	erc2-chromatin15state-all-files/E015_15_Quies.bed	rs34699810,rs57987665,rs62147861,rs9912678	E015	1
0.251	0.587	E123 K562 Leukemia	Blood	Quies	erc2-chromatin15state-all-files/E123_15_Quies.bed	rs2862774,rs34699810,rs57987665,rs73631790	E123	1
-0.667	0.594	E119 HMEC Mammary Epithelial Primary Cells	Breast	ReprPCWk	erc2-chromatin15state-all-files/E119_14_ReprPCWk.bed	rs62147861	E119	1
0.215	0.596	E029 Primary monocytes from peripheral blood	Blood	Quies	erc2-chromatin15state-all-files/E029_15_Quies.bed	rs34699810,rs57987665,rs62147861,rs9912678	E029	1
-0.619	0.596	E044 Primary T regulatory cells from peripheral blood	Blood	ReprPCWk	erc2-chromatin15state-all-files/E044_14_ReprPCWk.bed	rs2862774	E044	1
-0.072	0.596	E109 Small Intestine	Digestive	ReprPCWk	erc2-chromatin15state-all-files/E109_14_ReprPCWk.bed	rs2862774,rs73631790	E109	1
0.205	0.597	E011 hESC Derived CD184+ Endoderm Cultured	ES-derived	Quies	erc2-chromatin15state-all-files/E011_15_Quies.bed	rs34699810,rs57987665,rs62147861,rs9912678	E011	1
0.351	0.598	E008 H9	ESC	Quies	erc2-chromatin15state-all-files/E008_15_Quies.bed	rs2862774,rs34699810,rs57987665,rs62147861,rs9912678	E008	1
0.121	0.599	E027 Breast Myoepithelial Primary Cells	Epithelial	Quies	erc2-chromatin15state-all-files/E027_15_Quies.bed	rs34699810,rs57987665,rs9912678	E027	1
0.327	0.601	E099 Placenta Amnion	Placenta	Quies	erc2-chromatin15state-all-files/E099_15_Quies.bed	rs2862774,rs34699810,rs57987665,rs62147861,rs73631790	E099	1
0.213	0.602	E005 H1 BMP4 Derived Trophoblast Cultured	ES-derived	Quies	erc2-chromatin15state-all-files/E005_15_Quies.bed	rs2862774,rs34699810,rs57987665,rs9912678	E005	1
-0.622	0.604	E080 Fetal Adrenal Gland	Adrenal	ReprPC	erc2-chromatin15state-all-files/E080_13_ReprPC.bed	rs62147861	E080	1
-0.645	0.604	E085 Fetal Intestine Small	Digestive	ReprPCWk	erc2-chromatin15state-all-files/E085_14_ReprPCWk.bed	rs9912678	E085	1
0.096	0.605	E049 Mesenchymal Stem Cell Derived Chondrocyte Cultured	Mesenchymal	Quies	erc2-chromatin15state-all-files/E049_15_Quies.bed	rs57987665,rs73631790,rs9912678	E049	1
-0.64	0.607	E050 Primary hematopoietic stem cells G-CSF-mobilized Female	Blood	ReprPCWk	erc2-chromatin15state-all-files/E050_14_ReprPCWk.bed	rs62147861	E050	1
0.323	0.608	E047 Primary T CD8+ naive cells from peripheral blood	Blood	Quies	erc2-chromatin15state-all-files/E047_15_Quies.bed	rs2862774,rs57987665,rs62147861,rs73631790,rs9912678	E047	1
-0.661	0.61	E042 Primary T helper 17 cells PMA-I stimulated	Blood	ReprPCWk	erc2-chromatin15state-all-files/E042_14_ReprPCWk.bed	rs9912678	E042	1
-0.656	0.615	E056 Foreskin Fibroblast Primary Cells skin02	Epithelial	Het	erc2-chromatin15state-all-files/E056_9_Het.bed	rs57987665	E056	1
0.165	0.618	E104 Right Atrium	Heart	Quies	erc2-chromatin15state-all-files/E104_15_Quies.bed	rs2862774,rs34699810,rs57987665,rs9912678	E104	1
0.156	0.619	E124 Monocytes-CD14+ RO01746 Primary Cells	Blood	Quies	erc2-chromatin15state-all-files/E124_15_Quies.bed	rs2862774,rs34699810,rs57987665,rs9912678	E124	1
-0.672	0.626	E006 H1 Derived Mesenchymal Stem Cells	ES-derived	TxWk	erc2-chromatin15state-all-files/E006_5_TxWk.bed	rs9912678	E006	1
-0.63	0.626	E113 Spleen	Spleen	TxWk	erc2-chromatin15state-all-files/E113_5_TxWk.bed	rs9912678	E113	1
-0.676	0.629	E031 Primary B cells from cord blood	Blood	ReprPCWk	erc2-chromatin15state-all-files/E031_14_ReprPCWk.bed	rs2862774	E031	1
-0.689	0.629	E122 HUVEC Umbilical Vein Endothelial Primary Cells	Endothelial	Het	erc2-chromatin15state-all-files/E122_9_Het.bed	rs57987665	E122	1
-0.674	0.635	E094 Gastric	Digestive	TxWk	erc2-chromatin15state-all-files/E094_5_TxWk.bed	rs2862774	E094	1
-0.705	0.637	E035 Primary hematopoietic stem cells	Blood	ReprPCWk	erc2-chromatin15state-all-files/E035_14_ReprPCWk.bed	rs62147861	E035	1
-0.134	0.643	E017 IMR90 fetal lung fibroblasts	Lung	Quies	erc2-chromatin15state-all-files/E017_15_Quies.bed	rs34699810,rs57987665	E017	1
0.24	0.648	E040 Primary T helper memory cells from peripheral blood 1	Blood	Quies	erc2-chromatin15state-all-files/E040_15_Quies.bed	rs34699810,rs57987665,rs62147861,rs73631790,rs9912678	E040	1
-0.677	0.649	E120 HSMM Skeletal Muscle Myoblasts	Muscle	ReprPCWk	erc2-chromatin15state-all-files/E120_14_ReprPCWk.bed	rs2862774	E120	1
-0.755	0.668	E116 GM12878 Lymphoblastoid	Blood	ReprPCWk	erc2-chromatin15state-all-files/E116_14_ReprPCWk.bed	rs2862774	E116	1
-0.064	0.668	E095 Left Ventricle	Heart	Quies	erc2-chromatin15state-all-files/E095_15_Quies.bed	rs34699810,rs57987665,rs9912678	E095	1
-0.703	0.669	E065 Aorta	Heart	TxWk	erc2-chromatin15state-all-files/E065_5_TxWk.bed	rs62147861	E065	1
-0.734	0.67	E077 Duodenum Mucosa	Digestive	ReprPCWk	erc2-chromatin15state-all-files/E077_14_ReprPCWk.bed	rs2862774	E077	1
-0.703	0.671	E017 IMR90 fetal lung fibroblasts	Lung	Het	erc2-chromatin15state-all-files/E017_9_Het.bed	rs73631790	E017	1
-0.711	0.677	E069 Brain Cingulate Gyrus	Brain	ReprPCWk	erc2-chromatin15state-all-files/E069_14_ReprPCWk.bed	rs2862774	E069	1
-0.228	0.68	E055 Foreskin Fibroblast Primary Cells skin01	Epithelial	Quies	erc2-chromatin15state-all-files/E055_15_Quies.bed	rs34699810,rs57987665	E055	1
-0.074	0.682	E107 Skeletal Muscle Male	Muscle	Quies	erc2-chromatin15state-all-files/E107_15_Quies.bed	rs34699810,rs57987665,rs73631790	E107	1
-0.699	0.685	E098 Pancreas	Pancreas	TxWk	erc2-chromatin15state-all-files/E098_5_TxWk.bed	rs62147861	E098	1
-0.725	0.69	E108 Skeletal Muscle Female	Muscle	ReprPCWk	erc2-chromatin15state-all-files/E108_14_ReprPCWk.bed	rs9912678	E108	1
-0.775	0.696	E127 NHEK-Epidermal Keratinocyte Primary Cells	Epithelial	ReprPCWk	erc2-chromatin15state-all-files/E127_14_ReprPCWk.bed	rs9912678	E127	1
-0.763	0.702	E062 Primary mononuclear cells from peripheral blood	Blood	ReprPCWk	erc2-chromatin15state-all-files/E062_14_ReprPCWk.bed	rs62147861	E062	1
-0.057	0.702	E013 hESC Derived CD56+ Mesoderm Cultured	ES-derived	Quies	erc2-chromatin15state-all-files/E013_15_Quies.bed	rs34699810,rs57987665,rs62147861,rs9912678	E013	1
-0.754	0.706	E055 Foreskin Fibroblast Primary Cells skin01	Epithelial	Het	erc2-chromatin15state-all-files/E055_9_Het.bed	rs73631790	E055	1
-0.783	0.706	E049 Mesenchymal Stem Cell Derived Chondrocyte Cultured	Mesenchymal	ReprPCWk	erc2-chromatin15state-all-files/E049_14_ReprPCWk.bed	rs62147861	E049	1
-0.763	0.714	E009 H9 Derived Neuronal Progenitor Cultured	ES-derived	ReprPCWk	erc2-chromatin15state-all-files/E009_14_ReprPCWk.bed	rs2862774	E009	1
-0.816	0.715	E033 Primary T cells from cord blood	Blood	ReprPCWk	erc2-chromatin15state-all-files/E033_14_ReprPCWk.bed	rs62147861	E033	1
-0.192	0.715	E053 Cortex derived primary cultured neurospheres	Neurosphere	Quies	erc2-chromatin15state-all-files/E053_15_Quies.bed	rs2862774,rs34699810,rs57987665	E053	1
-0.733	0.72	E090 Fetal Muscle Leg	Muscle	ReprPCWk	erc2-chromatin15state-all-files/E090_14_ReprPCWk.bed	rs9912678	E090	1
-0.786	0.722	E129 Osteoblast Primary Cells	Bone	ReprPCWk	erc2-chromatin15state-all-files/E129_14_ReprPCWk.bed	rs9912678	E129	1
-0.116	0.723	E046 Primary Natural Killer cells from peripheral blood	Blood	Quies	erc2-chromatin15state-all-files/E046_15_Quies.bed	rs34699810,rs57987665,rs62147861,rs9912678	E046	1
-0.818	0.735	E089 Fetal Muscle Trunk	Muscle	ReprPCWk	erc2-chromatin15state-all-files/E089_14_ReprPCWk.bed	rs9912678	E089	1
-0.236	0.736	E129 Osteoblast Primary Cells	Bone	Quies	erc2-chromatin15state-all-files/E129_15_Quies.bed	rs34699810,rs57987665,rs73631790	E129	1
-0.348	0.736	E118 HepG2 Hepatocellular Carcinoma	Liver	Quies	erc2-chromatin15state-all-files/E118_15_Quies.bed	rs34699810,rs57987665	E118	1
-0.163	0.737	E113 Spleen	Spleen	Quies	erc2-chromatin15state-all-files/E113_15_Quies.bed	rs2862774,rs34699810,rs57987665,rs73631790	E113	1
-0.36	0.738	E080 Fetal Adrenal Gland	Adrenal	Quies	erc2-chromatin15state-all-files/E080_15_Quies.bed	rs34699810,rs57987665	E080	1
-0.022	0.747	E004 H1 BMP4 Derived Mesendoderm Cultured	ES-derived	Quies	erc2-chromatin15state-all-files/E004_15_Quies.bed	rs2862774,rs34699810,rs57987665,rs62147861,rs9912678	E004	1
-0.805	0.756	E114 A549 EtOH 0.02pct Lung Carcinoma	Lung	ReprPCWk	erc2-chromatin15state-all-files/E114_14_ReprPCWk.bed	rs2862774	E114	1
-0.252	0.767	E110 Stomach Mucosa	Digestive	Quies	erc2-chromatin15state-all-files/E110_15_Quies.bed	rs34699810,rs57987665,rs73631790,rs9912678	E110	1
-0.849	0.773	E010 H9 Derived Neuron Cultured	ES-derived	ReprPCWk	erc2-chromatin15state-all-files/E010_14_ReprPCWk.bed	rs2862774	E010	1
-0.284	0.776	E018 iPS-15b	iPSC	Quies	erc2-chromatin15state-all-files/E018_15_Quies.bed	rs34699810,rs57987665,rs62147861,rs9912678	E018	1
-0.51	0.779	E056 Foreskin Fibroblast Primary Cells skin02	Epithelial	Quies	erc2-chromatin15state-all-files/E056_15_Quies.bed	rs34699810,rs73631790	E056	1
-0.928	0.799	E022 iPS DF 19.11	iPSC	TxWk	erc2-chromatin15state-all-files/E022_5_TxWk.bed	rs62147861	E022	1
-0.55	0.825	E024 ES-UCSF4	ESC	Quies	erc2-chromatin15state-all-files/E024_15_Quies.bed	rs34699810,rs57987665,rs62147861	E024	1
-0.958	0.826	E121 HSMM cell derived Skeletal Muscle Myotubes	Muscle	ReprPCWk	erc2-chromatin15state-all-files/E121_14_ReprPCWk.bed	rs62147861	E121	1
-0.94	0.827	E115 Dnd41 TCell Leukemia	Blood	ReprPCWk	erc2-chromatin15state-all-files/E115_14_ReprPCWk.bed	rs2862774	E115	1
-0.556	0.829	E128 NHLF Lung Fibroblast Primary Cells	Lung	Quies	erc2-chromatin15state-all-files/E128_15_Quies.bed	rs34699810,rs57987665,rs73631790	E128	1
-0.708	0.838	E025 Adipose Derived Mesenchymal Stem Cell Cultured	Mesenchymal	Quies	erc2-chromatin15state-all-files/E025_15_Quies.bed	rs57987665,rs73631790	E025	1
-0.599	0.839	E125 NH-A Astrocytes Primary Cells	Brain	Quies	erc2-chromatin15state-all-files/E125_15_Quies.bed	rs34699810,rs57987665,rs73631790	E125	1
-0.96	0.842	E106 Sigmoid Colon	Digestive	ReprPCWk	erc2-chromatin15state-all-files/E106_14_ReprPCWk.bed	rs2862774	E106	1
-0.689	0.843	E061 Foreskin Melanocyte Primary Cells skin03	Epithelial	Quies	erc2-chromatin15state-all-files/E061_15_Quies.bed	rs34699810,rs9912678	E061	1
-0.578	0.852	E002 ES-WA7	ESC	Quies	erc2-chromatin15state-all-files/E002_15_Quies.bed	rs2862774,rs34699810,rs57987665,rs73631790	E002	1
-0.786	0.853	E059 Foreskin Melanocyte Primary Cells skin01	Epithelial	Quies	erc2-chromatin15state-all-files/E059_15_Quies.bed	rs34699810,rs73631790	E059	1
-0.764	0.858	E023 Mesenchymal Stem Cell Derived Adipocyte Cultured	Mesenchymal	Quies	erc2-chromatin15state-all-files/E023_15_Quies.bed	rs57987665,rs73631790	E023	1
-0.795	0.882	E081 Fetal Brain Male	Brain	Quies	erc2-chromatin15state-all-files/E081_15_Quies.bed	rs2862774,rs57987665,rs62147861	E081	1
-0.819	0.889	E087 Pancreatic Islets	Pancreas	Quies	erc2-chromatin15state-all-files/E087_15_Quies.bed	rs34699810,rs57987665,rs9912678	E087	1
-0.959	0.897	E052 Muscle Satellite Cultured	Muscle	Quies	erc2-chromatin15state-all-files/E052_15_Quies.bed	rs34699810,rs73631790	E052	1
-0.926	0.907	E030 Primary neutrophils from peripheral blood	Blood	Quies	erc2-chromatin15state-all-files/E030_15_Quies.bed	rs34699810,rs57987665,rs9912678	E030	1
-1.055	0.919	E122 HUVEC Umbilical Vein Endothelial Primary Cells	Endothelial	Quies	erc2-chromatin15state-all-files/E122_15_Quies.bed	rs34699810,rs73631790	E122	1
-1.497	0.954	E034 Primary T cells from peripheral blood	Blood	Quies	erc2-chromatin15state-all-files/E034_15_Quies.bed	rs57987665	E034	1
-1.414	1	E063 Adipose Nuclei	Adipose	TssA	erc2-chromatin15state-all-files/E063_1_TssA.bed		E063	1
-6.708	1	E063 Adipose Nuclei	Adipose	TssAFlnk	erc2-chromatin15state-all-files/E063_2_TssAFlnk.bed		E063	1
NA	1	E063 Adipose Nuclei	Adipose	TxFlnk	erc2-chromatin15state-all-files/E063_3_TxFlnk.bed		E063	1
-3.189	1	E063 Adipose Nuclei	Adipose	Tx	erc2-chromatin15state-all-files/E063_4_Tx.bed		E063	1
-2.326	1	E063 Adipose Nuclei	Adipose	TxWk	erc2-chromatin15state-all-files/E063_5_TxWk.bed		E063	1
-5.657	1	E063 Adipose Nuclei	Adipose	EnhG	erc2-chromatin15state-all-files/E063_6_EnhG.bed		E063	1
-2.927	1	E063 Adipose Nuclei	Adipose	Enh	erc2-chromatin15state-all-files/E063_7_Enh.bed		E063	1
-3.742	1	E063 Adipose Nuclei	Adipose	ZNF-Rpts	erc2-chromatin15state-all-files/E063_8_ZNF-Rpts.bed		E063	1
-3.179	1	E063 Adipose Nuclei	Adipose	Het	erc2-chromatin15state-all-files/E063_9_Het.bed		E063	1
NA	1	E063 Adipose Nuclei	Adipose	TssBiv	erc2-chromatin15state-all-files/E063_10_TssBiv.bed		E063	1
-1	1	E063 Adipose Nuclei	Adipose	BivFlnk	erc2-chromatin15state-all-files/E063_11_BivFlnk.bed		E063	1
-5	1	E063 Adipose Nuclei	Adipose	EnhBiv	erc2-chromatin15state-all-files/E063_12_EnhBiv.bed		E063	1
-4.623	1	E063 Adipose Nuclei	Adipose	ReprPC	erc2-chromatin15state-all-files/E063_13_ReprPC.bed		E063	1
-2.169	1	E063 Adipose Nuclei	Adipose	ReprPCWk	erc2-chromatin15state-all-files/E063_14_ReprPCWk.bed		E063	1
NA	1	E080 Fetal Adrenal Gland	Adrenal	TssA	erc2-chromatin15state-all-files/E080_1_TssA.bed		E080	1
-1.732	1	E080 Fetal Adrenal Gland	Adrenal	TssAFlnk	erc2-chromatin15state-all-files/E080_2_TssAFlnk.bed		E080	1
NA	1	E080 Fetal Adrenal Gland	Adrenal	TxFlnk	erc2-chromatin15state-all-files/E080_3_TxFlnk.bed		E080	1
-3.3	1	E080 Fetal Adrenal Gland	Adrenal	Tx	erc2-chromatin15state-all-files/E080_4_Tx.bed		E080	1
-2.784	1	E080 Fetal Adrenal Gland	Adrenal	TxWk	erc2-chromatin15state-all-files/E080_5_TxWk.bed		E080	1
-3.443	1	E080 Fetal Adrenal Gland	Adrenal	EnhG	erc2-chromatin15state-all-files/E080_6_EnhG.bed		E080	1
-2.752	1	E080 Fetal Adrenal Gland	Adrenal	Enh	erc2-chromatin15state-all-files/E080_7_Enh.bed		E080	1
-4.243	1	E080 Fetal Adrenal Gland	Adrenal	ZNF-Rpts	erc2-chromatin15state-all-files/E080_8_ZNF-Rpts.bed		E080	1
-5.495	1	E080 Fetal Adrenal Gland	Adrenal	Het	erc2-chromatin15state-all-files/E080_9_Het.bed		E080	1
NA	1	E080 Fetal Adrenal Gland	Adrenal	TssBiv	erc2-chromatin15state-all-files/E080_10_TssBiv.bed		E080	1
-2.236	1	E080 Fetal Adrenal Gland	Adrenal	BivFlnk	erc2-chromatin15state-all-files/E080_11_BivFlnk.bed		E080	1
-5.396	1	E080 Fetal Adrenal Gland	Adrenal	EnhBiv	erc2-chromatin15state-all-files/E080_12_EnhBiv.bed		E080	1
-1.414	1	E029 Primary monocytes from peripheral blood	Blood	TssA	erc2-chromatin15state-all-files/E029_1_TssA.bed		E029	1
-3.606	1	E029 Primary monocytes from peripheral blood	Blood	TssAFlnk	erc2-chromatin15state-all-files/E029_2_TssAFlnk.bed		E029	1
NA	1	E029 Primary monocytes from peripheral blood	Blood	TxFlnk	erc2-chromatin15state-all-files/E029_3_TxFlnk.bed		E029	1
-3.437	1	E029 Primary monocytes from peripheral blood	Blood	Tx	erc2-chromatin15state-all-files/E029_4_Tx.bed		E029	1
-2.966	1	E029 Primary monocytes from peripheral blood	Blood	TxWk	erc2-chromatin15state-all-files/E029_5_TxWk.bed		E029	1
-4.359	1	E029 Primary monocytes from peripheral blood	Blood	EnhG	erc2-chromatin15state-all-files/E029_6_EnhG.bed		E029	1
-2.934	1	E029 Primary monocytes from peripheral blood	Blood	Enh	erc2-chromatin15state-all-files/E029_7_Enh.bed		E029	1
-3.464	1	E029 Primary monocytes from peripheral blood	Blood	ZNF-Rpts	erc2-chromatin15state-all-files/E029_8_ZNF-Rpts.bed		E029	1
NA	1	E029 Primary monocytes from peripheral blood	Blood	TssBiv	erc2-chromatin15state-all-files/E029_10_TssBiv.bed		E029	1
NA	1	E029 Primary monocytes from peripheral blood	Blood	BivFlnk	erc2-chromatin15state-all-files/E029_11_BivFlnk.bed		E029	1
-3.464	1	E029 Primary monocytes from peripheral blood	Blood	EnhBiv	erc2-chromatin15state-all-files/E029_12_EnhBiv.bed		E029	1
-5.15	1	E029 Primary monocytes from peripheral blood	Blood	ReprPC	erc2-chromatin15state-all-files/E029_13_ReprPC.bed		E029	1
-2	1	E030 Primary neutrophils from peripheral blood	Blood	TssA	erc2-chromatin15state-all-files/E030_1_TssA.bed		E030	1
-4.472	1	E030 Primary neutrophils from peripheral blood	Blood	TssAFlnk	erc2-chromatin15state-all-files/E030_2_TssAFlnk.bed		E030	1
-1	1	E030 Primary neutrophils from peripheral blood	Blood	TxFlnk	erc2-chromatin15state-all-files/E030_3_TxFlnk.bed		E030	1
-4.6	1	E030 Primary neutrophils from peripheral blood	Blood	Tx	erc2-chromatin15state-all-files/E030_4_Tx.bed		E030	1
-3.462	1	E030 Primary neutrophils from peripheral blood	Blood	TxWk	erc2-chromatin15state-all-files/E030_5_TxWk.bed		E030	1
-3	1	E030 Primary neutrophils from peripheral blood	Blood	EnhG	erc2-chromatin15state-all-files/E030_6_EnhG.bed		E030	1
-3.941	1	E030 Primary neutrophils from peripheral blood	Blood	Enh	erc2-chromatin15state-all-files/E030_7_Enh.bed		E030	1
-1.732	1	E030 Primary neutrophils from peripheral blood	Blood	ZNF-Rpts	erc2-chromatin15state-all-files/E030_8_ZNF-Rpts.bed		E030	1
NA	1	E030 Primary neutrophils from peripheral blood	Blood	TssBiv	erc2-chromatin15state-all-files/E030_10_TssBiv.bed		E030	1
NA	1	E030 Primary neutrophils from peripheral blood	Blood	BivFlnk	erc2-chromatin15state-all-files/E030_11_BivFlnk.bed		E030	1
-1	1	E030 Primary neutrophils from peripheral blood	Blood	EnhBiv	erc2-chromatin15state-all-files/E030_12_EnhBiv.bed		E030	1
-4.774	1	E030 Primary neutrophils from peripheral blood	Blood	ReprPC	erc2-chromatin15state-all-files/E030_13_ReprPC.bed		E030	1
-1.732	1	E031 Primary B cells from cord blood	Blood	TssA	erc2-chromatin15state-all-files/E031_1_TssA.bed		E031	1
-5	1	E031 Primary B cells from cord blood	Blood	TssAFlnk	erc2-chromatin15state-all-files/E031_2_TssAFlnk.bed		E031	1
NA	1	E031 Primary B cells from cord blood	Blood	TxFlnk	erc2-chromatin15state-all-files/E031_3_TxFlnk.bed		E031	1
-3.642	1	E031 Primary B cells from cord blood	Blood	Tx	erc2-chromatin15state-all-files/E031_4_Tx.bed		E031	1
-2.578	1	E031 Primary B cells from cord blood	Blood	TxWk	erc2-chromatin15state-all-files/E031_5_TxWk.bed		E031	1
-5.196	1	E031 Primary B cells from cord blood	Blood	EnhG	erc2-chromatin15state-all-files/E031_6_EnhG.bed		E031	1
-6.084	1	E031 Primary B cells from cord blood	Blood	Enh	erc2-chromatin15state-all-files/E031_7_Enh.bed		E031	1
-3	1	E031 Primary B cells from cord blood	Blood	ZNF-Rpts	erc2-chromatin15state-all-files/E031_8_ZNF-Rpts.bed		E031	1
-6.595	1	E031 Primary B cells from cord blood	Blood	Het	erc2-chromatin15state-all-files/E031_9_Het.bed		E031	1
-1.414	1	E031 Primary B cells from cord blood	Blood	TssBiv	erc2-chromatin15state-all-files/E031_10_TssBiv.bed		E031	1
NA	1	E031 Primary B cells from cord blood	Blood	BivFlnk	erc2-chromatin15state-all-files/E031_11_BivFlnk.bed		E031	1
-2.449	1	E031 Primary B cells from cord blood	Blood	EnhBiv	erc2-chromatin15state-all-files/E031_12_EnhBiv.bed		E031	1
-5	1	E031 Primary B cells from cord blood	Blood	ReprPC	erc2-chromatin15state-all-files/E031_13_ReprPC.bed		E031	1
-1.732	1	E032 Primary B cells from peripheral blood	Blood	TssA	erc2-chromatin15state-all-files/E032_1_TssA.bed		E032	1
-3.873	1	E032 Primary B cells from peripheral blood	Blood	TssAFlnk	erc2-chromatin15state-all-files/E032_2_TssAFlnk.bed		E032	1
-1	1	E032 Primary B cells from peripheral blood	Blood	TxFlnk	erc2-chromatin15state-all-files/E032_3_TxFlnk.bed		E032	1
-3.511	1	E032 Primary B cells from peripheral blood	Blood	Tx	erc2-chromatin15state-all-files/E032_4_Tx.bed		E032	1
-2.738	1	E032 Primary B cells from peripheral blood	Blood	TxWk	erc2-chromatin15state-all-files/E032_5_TxWk.bed		E032	1
-3.606	1	E032 Primary B cells from peripheral blood	Blood	EnhG	erc2-chromatin15state-all-files/E032_6_EnhG.bed		E032	1
-3.565	1	E032 Primary B cells from peripheral blood	Blood	Enh	erc2-chromatin15state-all-files/E032_7_Enh.bed		E032	1
-2.646	1	E032 Primary B cells from peripheral blood	Blood	ZNF-Rpts	erc2-chromatin15state-all-files/E032_8_ZNF-Rpts.bed		E032	1
-3.807	1	E032 Primary B cells from peripheral blood	Blood	Het	erc2-chromatin15state-all-files/E032_9_Het.bed		E032	1
NA	1	E032 Primary B cells from peripheral blood	Blood	TssBiv	erc2-chromatin15state-all-files/E032_10_TssBiv.bed		E032	1
-1.414	1	E032 Primary B cells from peripheral blood	Blood	BivFlnk	erc2-chromatin15state-all-files/E032_11_BivFlnk.bed		E032	1
-3	1	E032 Primary B cells from peripheral blood	Blood	EnhBiv	erc2-chromatin15state-all-files/E032_12_EnhBiv.bed		E032	1
-4.416	1	E032 Primary B cells from peripheral blood	Blood	ReprPC	erc2-chromatin15state-all-files/E032_13_ReprPC.bed		E032	1
-2.646	1	E033 Primary T cells from cord blood	Blood	TssA	erc2-chromatin15state-all-files/E033_1_TssA.bed		E033	1
-4.301	1	E033 Primary T cells from cord blood	Blood	TssAFlnk	erc2-chromatin15state-all-files/E033_2_TssAFlnk.bed		E033	1
-1.414	1	E033 Primary T cells from cord blood	Blood	TxFlnk	erc2-chromatin15state-all-files/E033_3_TxFlnk.bed		E033	1
-2.836	1	E033 Primary T cells from cord blood	Blood	Tx	erc2-chromatin15state-all-files/E033_4_Tx.bed		E033	1
-2.674	1	E033 Primary T cells from cord blood	Blood	TxWk	erc2-chromatin15state-all-files/E033_5_TxWk.bed		E033	1
-4.472	1	E033 Primary T cells from cord blood	Blood	EnhG	erc2-chromatin15state-all-files/E033_6_EnhG.bed		E033	1
-3.98	1	E033 Primary T cells from cord blood	Blood	Enh	erc2-chromatin15state-all-files/E033_7_Enh.bed		E033	1
-1.414	1	E033 Primary T cells from cord blood	Blood	ZNF-Rpts	erc2-chromatin15state-all-files/E033_8_ZNF-Rpts.bed		E033	1
-3.814	1	E033 Primary T cells from cord blood	Blood	Het	erc2-chromatin15state-all-files/E033_9_Het.bed		E033	1
-1.414	1	E033 Primary T cells from cord blood	Blood	TssBiv	erc2-chromatin15state-all-files/E033_10_TssBiv.bed		E033	1
-1.414	1	E033 Primary T cells from cord blood	Blood	BivFlnk	erc2-chromatin15state-all-files/E033_11_BivFlnk.bed		E033	1
NA	1	E033 Primary T cells from cord blood	Blood	EnhBiv	erc2-chromatin15state-all-files/E033_12_EnhBiv.bed		E033	1
-4.416	1	E033 Primary T cells from cord blood	Blood	ReprPC	erc2-chromatin15state-all-files/E033_13_ReprPC.bed		E033	1
-1.414	1	E034 Primary T cells from peripheral blood	Blood	TssA	erc2-chromatin15state-all-files/E034_1_TssA.bed		E034	1
-5	1	E034 Primary T cells from peripheral blood	Blood	TssAFlnk	erc2-chromatin15state-all-files/E034_2_TssAFlnk.bed		E034	1
-1	1	E034 Primary T cells from peripheral blood	Blood	TxFlnk	erc2-chromatin15state-all-files/E034_3_TxFlnk.bed		E034	1
-3.954	1	E034 Primary T cells from peripheral blood	Blood	Tx	erc2-chromatin15state-all-files/E034_4_Tx.bed		E034	1
-3.18	1	E034 Primary T cells from peripheral blood	Blood	TxWk	erc2-chromatin15state-all-files/E034_5_TxWk.bed		E034	1
-6.245	1	E034 Primary T cells from peripheral blood	Blood	EnhG	erc2-chromatin15state-all-files/E034_6_EnhG.bed		E034	1
-3.314	1	E034 Primary T cells from peripheral blood	Blood	Enh	erc2-chromatin15state-all-files/E034_7_Enh.bed		E034	1
-1.414	1	E034 Primary T cells from peripheral blood	Blood	ZNF-Rpts	erc2-chromatin15state-all-files/E034_8_ZNF-Rpts.bed		E034	1
-8.775	1	E034 Primary T cells from peripheral blood	Blood	Het	erc2-chromatin15state-all-files/E034_9_Het.bed		E034	1
NA	1	E034 Primary T cells from peripheral blood	Blood	TssBiv	erc2-chromatin15state-all-files/E034_10_TssBiv.bed		E034	1
-2.646	1	E034 Primary T cells from peripheral blood	Blood	BivFlnk	erc2-chromatin15state-all-files/E034_11_BivFlnk.bed		E034	1
-4.257	1	E034 Primary T cells from peripheral blood	Blood	EnhBiv	erc2-chromatin15state-all-files/E034_12_EnhBiv.bed		E034	1
-2.767	1	E034 Primary T cells from peripheral blood	Blood	ReprPC	erc2-chromatin15state-all-files/E034_13_ReprPC.bed		E034	1
NA	1	E035 Primary hematopoietic stem cells	Blood	TssA	erc2-chromatin15state-all-files/E035_1_TssA.bed		E035	1
-3.464	1	E035 Primary hematopoietic stem cells	Blood	TssAFlnk	erc2-chromatin15state-all-files/E035_2_TssAFlnk.bed		E035	1
NA	1	E035 Primary hematopoietic stem cells	Blood	TxFlnk	erc2-chromatin15state-all-files/E035_3_TxFlnk.bed		E035	1
-4.475	1	E035 Primary hematopoietic stem cells	Blood	Tx	erc2-chromatin15state-all-files/E035_4_Tx.bed		E035	1
-2.486	1	E035 Primary hematopoietic stem cells	Blood	TxWk	erc2-chromatin15state-all-files/E035_5_TxWk.bed		E035	1
-2.828	1	E035 Primary hematopoietic stem cells	Blood	EnhG	erc2-chromatin15state-all-files/E035_6_EnhG.bed		E035	1
-4.51	1	E035 Primary hematopoietic stem cells	Blood	Enh	erc2-chromatin15state-all-files/E035_7_Enh.bed		E035	1
-4.472	1	E035 Primary hematopoietic stem cells	Blood	ZNF-Rpts	erc2-chromatin15state-all-files/E035_8_ZNF-Rpts.bed		E035	1
-3.591	1	E035 Primary hematopoietic stem cells	Blood	Het	erc2-chromatin15state-all-files/E035_9_Het.bed		E035	1
NA	1	E035 Primary hematopoietic stem cells	Blood	TssBiv	erc2-chromatin15state-all-files/E035_10_TssBiv.bed		E035	1
-1.414	1	E035 Primary hematopoietic stem cells	Blood	BivFlnk	erc2-chromatin15state-all-files/E035_11_BivFlnk.bed		E035	1
-1.414	1	E035 Primary hematopoietic stem cells	Blood	EnhBiv	erc2-chromatin15state-all-files/E035_12_EnhBiv.bed		E035	1
-4.361	1	E035 Primary hematopoietic stem cells	Blood	ReprPC	erc2-chromatin15state-all-files/E035_13_ReprPC.bed		E035	1
NA	1	E036 Primary hematopoietic stem cells short term culture	Blood	TssA	erc2-chromatin15state-all-files/E036_1_TssA.bed		E036	1
-5	1	E036 Primary hematopoietic stem cells short term culture	Blood	TssAFlnk	erc2-chromatin15state-all-files/E036_2_TssAFlnk.bed		E036	1
NA	1	E036 Primary hematopoietic stem cells short term culture	Blood	TxFlnk	erc2-chromatin15state-all-files/E036_3_TxFlnk.bed		E036	1
-3.452	1	E036 Primary hematopoietic stem cells short term culture	Blood	Tx	erc2-chromatin15state-all-files/E036_4_Tx.bed		E036	1
-2.762	1	E036 Primary hematopoietic stem cells short term culture	Blood	TxWk	erc2-chromatin15state-all-files/E036_5_TxWk.bed		E036	1
-6.164	1	E036 Primary hematopoietic stem cells short term culture	Blood	EnhG	erc2-chromatin15state-all-files/E036_6_EnhG.bed		E036	1
-3.691	1	E036 Primary hematopoietic stem cells short term culture	Blood	Enh	erc2-chromatin15state-all-files/E036_7_Enh.bed		E036	1
-5	1	E036 Primary hematopoietic stem cells short term culture	Blood	ZNF-Rpts	erc2-chromatin15state-all-files/E036_8_ZNF-Rpts.bed		E036	1
-3.638	1	E036 Primary hematopoietic stem cells short term culture	Blood	Het	erc2-chromatin15state-all-files/E036_9_Het.bed		E036	1
NA	1	E036 Primary hematopoietic stem cells short term culture	Blood	TssBiv	erc2-chromatin15state-all-files/E036_10_TssBiv.bed		E036	1
-1	1	E036 Primary hematopoietic stem cells short term culture	Blood	BivFlnk	erc2-chromatin15state-all-files/E036_11_BivFlnk.bed		E036	1
-2.236	1	E036 Primary hematopoietic stem cells short term culture	Blood	EnhBiv	erc2-chromatin15state-all-files/E036_12_EnhBiv.bed		E036	1
-4.627	1	E036 Primary hematopoietic stem cells short term culture	Blood	ReprPC	erc2-chromatin15state-all-files/E036_13_ReprPC.bed		E036	1
-2.083	1	E036 Primary hematopoietic stem cells short term culture	Blood	ReprPCWk	erc2-chromatin15state-all-files/E036_14_ReprPCWk.bed		E036	1
-2.646	1	E037 Primary T helper memory cells from peripheral blood 2	Blood	TssA	erc2-chromatin15state-all-files/E037_1_TssA.bed		E037	1
-5	1	E037 Primary T helper memory cells from peripheral blood 2	Blood	TssAFlnk	erc2-chromatin15state-all-files/E037_2_TssAFlnk.bed		E037	1
-1	1	E037 Primary T helper memory cells from peripheral blood 2	Blood	TxFlnk	erc2-chromatin15state-all-files/E037_3_TxFlnk.bed		E037	1
-5.568	1	E037 Primary T helper memory cells from peripheral blood 2	Blood	Tx	erc2-chromatin15state-all-files/E037_4_Tx.bed		E037	1
-3.045	1	E037 Primary T helper memory cells from peripheral blood 2	Blood	TxWk	erc2-chromatin15state-all-files/E037_5_TxWk.bed		E037	1
-3.162	1	E037 Primary T helper memory cells from peripheral blood 2	Blood	EnhG	erc2-chromatin15state-all-files/E037_6_EnhG.bed		E037	1
-3.569	1	E037 Primary T helper memory cells from peripheral blood 2	Blood	Enh	erc2-chromatin15state-all-files/E037_7_Enh.bed		E037	1
-1	1	E037 Primary T helper memory cells from peripheral blood 2	Blood	ZNF-Rpts	erc2-chromatin15state-all-files/E037_8_ZNF-Rpts.bed		E037	1
-4.583	1	E037 Primary T helper memory cells from peripheral blood 2	Blood	Het	erc2-chromatin15state-all-files/E037_9_Het.bed		E037	1
NA	1	E037 Primary T helper memory cells from peripheral blood 2	Blood	TssBiv	erc2-chromatin15state-all-files/E037_10_TssBiv.bed		E037	1
NA	1	E037 Primary T helper memory cells from peripheral blood 2	Blood	BivFlnk	erc2-chromatin15state-all-files/E037_11_BivFlnk.bed		E037	1
NA	1	E037 Primary T helper memory cells from peripheral blood 2	Blood	EnhBiv	erc2-chromatin15state-all-files/E037_12_EnhBiv.bed		E037	1
-1.732	1	E037 Primary T helper memory cells from peripheral blood 2	Blood	ReprPC	erc2-chromatin15state-all-files/E037_13_ReprPC.bed		E037	1
-3.059	1	E037 Primary T helper memory cells from peripheral blood 2	Blood	ReprPCWk	erc2-chromatin15state-all-files/E037_14_ReprPCWk.bed		E037	1
-3.162	1	E038 Primary T helper naive cells from peripheral blood	Blood	TssA	erc2-chromatin15state-all-files/E038_1_TssA.bed		E038	1
-5.292	1	E038 Primary T helper naive cells from peripheral blood	Blood	TssAFlnk	erc2-chromatin15state-all-files/E038_2_TssAFlnk.bed		E038	1
-1.414	1	E038 Primary T helper naive cells from peripheral blood	Blood	TxFlnk	erc2-chromatin15state-all-files/E038_3_TxFlnk.bed		E038	1
-5.958	1	E038 Primary T helper naive cells from peripheral blood	Blood	Tx	erc2-chromatin15state-all-files/E038_4_Tx.bed		E038	1
-2.894	1	E038 Primary T helper naive cells from peripheral blood	Blood	TxWk	erc2-chromatin15state-all-files/E038_5_TxWk.bed		E038	1
-3.606	1	E038 Primary T helper naive cells from peripheral blood	Blood	EnhG	erc2-chromatin15state-all-files/E038_6_EnhG.bed		E038	1
-3.519	1	E038 Primary T helper naive cells from peripheral blood	Blood	Enh	erc2-chromatin15state-all-files/E038_7_Enh.bed		E038	1
-1	1	E038 Primary T helper naive cells from peripheral blood	Blood	ZNF-Rpts	erc2-chromatin15state-all-files/E038_8_ZNF-Rpts.bed		E038	1
-3.317	1	E038 Primary T helper naive cells from peripheral blood	Blood	Het	erc2-chromatin15state-all-files/E038_9_Het.bed		E038	1
-1.414	1	E038 Primary T helper naive cells from peripheral blood	Blood	TssBiv	erc2-chromatin15state-all-files/E038_10_TssBiv.bed		E038	1
-1.414	1	E038 Primary T helper naive cells from peripheral blood	Blood	BivFlnk	erc2-chromatin15state-all-files/E038_11_BivFlnk.bed		E038	1
-1	1	E038 Primary T helper naive cells from peripheral blood	Blood	EnhBiv	erc2-chromatin15state-all-files/E038_12_EnhBiv.bed		E038	1
-1.732	1	E038 Primary T helper naive cells from peripheral blood	Blood	ReprPC	erc2-chromatin15state-all-files/E038_13_ReprPC.bed		E038	1
-4.071	1	E038 Primary T helper naive cells from peripheral blood	Blood	ReprPCWk	erc2-chromatin15state-all-files/E038_14_ReprPCWk.bed		E038	1
-2.236	1	E039 Primary T helper naive cells from peripheral blood	Blood	TssA	erc2-chromatin15state-all-files/E039_1_TssA.bed		E039	1
-4.637	1	E039 Primary T helper naive cells from peripheral blood	Blood	TssAFlnk	erc2-chromatin15state-all-files/E039_2_TssAFlnk.bed		E039	1
-1	1	E039 Primary T helper naive cells from peripheral blood	Blood	TxFlnk	erc2-chromatin15state-all-files/E039_3_TxFlnk.bed		E039	1
-3.618	1	E039 Primary T helper naive cells from peripheral blood	Blood	Tx	erc2-chromatin15state-all-files/E039_4_Tx.bed		E039	1
-2.921	1	E039 Primary T helper naive cells from peripheral blood	Blood	TxWk	erc2-chromatin15state-all-files/E039_5_TxWk.bed		E039	1
-3.873	1	E039 Primary T helper naive cells from peripheral blood	Blood	EnhG	erc2-chromatin15state-all-files/E039_6_EnhG.bed		E039	1
-3.1	1	E039 Primary T helper naive cells from peripheral blood	Blood	Enh	erc2-chromatin15state-all-files/E039_7_Enh.bed		E039	1
-2.449	1	E039 Primary T helper naive cells from peripheral blood	Blood	ZNF-Rpts	erc2-chromatin15state-all-files/E039_8_ZNF-Rpts.bed		E039	1
-1.414	1	E039 Primary T helper naive cells from peripheral blood	Blood	TssBiv	erc2-chromatin15state-all-files/E039_10_TssBiv.bed		E039	1
-1.414	1	E039 Primary T helper naive cells from peripheral blood	Blood	BivFlnk	erc2-chromatin15state-all-files/E039_11_BivFlnk.bed		E039	1
NA	1	E039 Primary T helper naive cells from peripheral blood	Blood	EnhBiv	erc2-chromatin15state-all-files/E039_12_EnhBiv.bed		E039	1
-4.472	1	E039 Primary T helper naive cells from peripheral blood	Blood	ReprPC	erc2-chromatin15state-all-files/E039_13_ReprPC.bed		E039	1
-2.378	1	E039 Primary T helper naive cells from peripheral blood	Blood	ReprPCWk	erc2-chromatin15state-all-files/E039_14_ReprPCWk.bed		E039	1
-2	1	E040 Primary T helper memory cells from peripheral blood 1	Blood	TssA	erc2-chromatin15state-all-files/E040_1_TssA.bed		E040	1
-4.359	1	E040 Primary T helper memory cells from peripheral blood 1	Blood	TssAFlnk	erc2-chromatin15state-all-files/E040_2_TssAFlnk.bed		E040	1
-1	1	E040 Primary T helper memory cells from peripheral blood 1	Blood	TxFlnk	erc2-chromatin15state-all-files/E040_3_TxFlnk.bed		E040	1
-6.708	1	E040 Primary T helper memory cells from peripheral blood 1	Blood	Tx	erc2-chromatin15state-all-files/E040_4_Tx.bed		E040	1
-2.957	1	E040 Primary T helper memory cells from peripheral blood 1	Blood	TxWk	erc2-chromatin15state-all-files/E040_5_TxWk.bed		E040	1
-2.236	1	E040 Primary T helper memory cells from peripheral blood 1	Blood	EnhG	erc2-chromatin15state-all-files/E040_6_EnhG.bed		E040	1
-3.204	1	E040 Primary T helper memory cells from peripheral blood 1	Blood	Enh	erc2-chromatin15state-all-files/E040_7_Enh.bed		E040	1
NA	1	E040 Primary T helper memory cells from peripheral blood 1	Blood	ZNF-Rpts	erc2-chromatin15state-all-files/E040_8_ZNF-Rpts.bed		E040	1
-4	1	E040 Primary T helper memory cells from peripheral blood 1	Blood	Het	erc2-chromatin15state-all-files/E040_9_Het.bed		E040	1
NA	1	E040 Primary T helper memory cells from peripheral blood 1	Blood	TssBiv	erc2-chromatin15state-all-files/E040_10_TssBiv.bed		E040	1
-1.414	1	E040 Primary T helper memory cells from peripheral blood 1	Blood	BivFlnk	erc2-chromatin15state-all-files/E040_11_BivFlnk.bed		E040	1
-1.732	1	E040 Primary T helper memory cells from peripheral blood 1	Blood	EnhBiv	erc2-chromatin15state-all-files/E040_12_EnhBiv.bed		E040	1
-3.606	1	E040 Primary T helper memory cells from peripheral blood 1	Blood	ReprPC	erc2-chromatin15state-all-files/E040_13_ReprPC.bed		E040	1
-2.449	1	E041 Primary T helper cells PMA-I stimulated	Blood	TssA	erc2-chromatin15state-all-files/E041_1_TssA.bed		E041	1
-6	1	E041 Primary T helper cells PMA-I stimulated	Blood	TssAFlnk	erc2-chromatin15state-all-files/E041_2_TssAFlnk.bed		E041	1
-2.646	1	E041 Primary T helper cells PMA-I stimulated	Blood	TxFlnk	erc2-chromatin15state-all-files/E041_3_TxFlnk.bed		E041	1
-3.694	1	E041 Primary T helper cells PMA-I stimulated	Blood	Tx	erc2-chromatin15state-all-files/E041_4_Tx.bed		E041	1
-3.075	1	E041 Primary T helper cells PMA-I stimulated	Blood	TxWk	erc2-chromatin15state-all-files/E041_5_TxWk.bed		E041	1
-6.245	1	E041 Primary T helper cells PMA-I stimulated	Blood	EnhG	erc2-chromatin15state-all-files/E041_6_EnhG.bed		E041	1
-3.27	1	E041 Primary T helper cells PMA-I stimulated	Blood	Enh	erc2-chromatin15state-all-files/E041_7_Enh.bed		E041	1
-2	1	E041 Primary T helper cells PMA-I stimulated	Blood	ZNF-Rpts	erc2-chromatin15state-all-files/E041_8_ZNF-Rpts.bed		E041	1
-5.788	1	E041 Primary T helper cells PMA-I stimulated	Blood	Het	erc2-chromatin15state-all-files/E041_9_Het.bed		E041	1
NA	1	E041 Primary T helper cells PMA-I stimulated	Blood	TssBiv	erc2-chromatin15state-all-files/E041_10_TssBiv.bed		E041	1
-1.414	1	E041 Primary T helper cells PMA-I stimulated	Blood	BivFlnk	erc2-chromatin15state-all-files/E041_11_BivFlnk.bed		E041	1
-2.236	1	E041 Primary T helper cells PMA-I stimulated	Blood	EnhBiv	erc2-chromatin15state-all-files/E041_12_EnhBiv.bed		E041	1
-7.81	1	E041 Primary T helper cells PMA-I stimulated	Blood	ReprPC	erc2-chromatin15state-all-files/E041_13_ReprPC.bed		E041	1
-2.097	1	E041 Primary T helper cells PMA-I stimulated	Blood	ReprPCWk	erc2-chromatin15state-all-files/E041_14_ReprPCWk.bed		E041	1
-1.732	1	E042 Primary T helper 17 cells PMA-I stimulated	Blood	TssA	erc2-chromatin15state-all-files/E042_1_TssA.bed		E042	1
-5.385	1	E042 Primary T helper 17 cells PMA-I stimulated	Blood	TssAFlnk	erc2-chromatin15state-all-files/E042_2_TssAFlnk.bed		E042	1
-2	1	E042 Primary T helper 17 cells PMA-I stimulated	Blood	TxFlnk	erc2-chromatin15state-all-files/E042_3_TxFlnk.bed		E042	1
-4.478	1	E042 Primary T helper 17 cells PMA-I stimulated	Blood	Tx	erc2-chromatin15state-all-files/E042_4_Tx.bed		E042	1
-3.294	1	E042 Primary T helper 17 cells PMA-I stimulated	Blood	TxWk	erc2-chromatin15state-all-files/E042_5_TxWk.bed		E042	1
-3.873	1	E042 Primary T helper 17 cells PMA-I stimulated	Blood	EnhG	erc2-chromatin15state-all-files/E042_6_EnhG.bed		E042	1
-3.636	1	E042 Primary T helper 17 cells PMA-I stimulated	Blood	Enh	erc2-chromatin15state-all-files/E042_7_Enh.bed		E042	1
-1	1	E042 Primary T helper 17 cells PMA-I stimulated	Blood	ZNF-Rpts	erc2-chromatin15state-all-files/E042_8_ZNF-Rpts.bed		E042	1
-4.503	1	E042 Primary T helper 17 cells PMA-I stimulated	Blood	Het	erc2-chromatin15state-all-files/E042_9_Het.bed		E042	1
NA	1	E042 Primary T helper 17 cells PMA-I stimulated	Blood	TssBiv	erc2-chromatin15state-all-files/E042_10_TssBiv.bed		E042	1
NA	1	E042 Primary T helper 17 cells PMA-I stimulated	Blood	BivFlnk	erc2-chromatin15state-all-files/E042_11_BivFlnk.bed		E042	1
-1.732	1	E042 Primary T helper 17 cells PMA-I stimulated	Blood	EnhBiv	erc2-chromatin15state-all-files/E042_12_EnhBiv.bed		E042	1
-4.899	1	E042 Primary T helper 17 cells PMA-I stimulated	Blood	ReprPC	erc2-chromatin15state-all-files/E042_13_ReprPC.bed		E042	1
-2.236	1	E043 Primary T helper cells from peripheral blood	Blood	TssA	erc2-chromatin15state-all-files/E043_1_TssA.bed		E043	1
-5.099	1	E043 Primary T helper cells from peripheral blood	Blood	TssAFlnk	erc2-chromatin15state-all-files/E043_2_TssAFlnk.bed		E043	1
NA	1	E043 Primary T helper cells from peripheral blood	Blood	TxFlnk	erc2-chromatin15state-all-files/E043_3_TxFlnk.bed		E043	1
-3.817	1	E043 Primary T helper cells from peripheral blood	Blood	Tx	erc2-chromatin15state-all-files/E043_4_Tx.bed		E043	1
-3.419	1	E043 Primary T helper cells from peripheral blood	Blood	TxWk	erc2-chromatin15state-all-files/E043_5_TxWk.bed		E043	1
-4.796	1	E043 Primary T helper cells from peripheral blood	Blood	EnhG	erc2-chromatin15state-all-files/E043_6_EnhG.bed		E043	1
-3.107	1	E043 Primary T helper cells from peripheral blood	Blood	Enh	erc2-chromatin15state-all-files/E043_7_Enh.bed		E043	1
-2	1	E043 Primary T helper cells from peripheral blood	Blood	ZNF-Rpts	erc2-chromatin15state-all-files/E043_8_ZNF-Rpts.bed		E043	1
NA	1	E043 Primary T helper cells from peripheral blood	Blood	TssBiv	erc2-chromatin15state-all-files/E043_10_TssBiv.bed		E043	1
-2	1	E043 Primary T helper cells from peripheral blood	Blood	BivFlnk	erc2-chromatin15state-all-files/E043_11_BivFlnk.bed		E043	1
-2	1	E043 Primary T helper cells from peripheral blood	Blood	EnhBiv	erc2-chromatin15state-all-files/E043_12_EnhBiv.bed		E043	1
-6.928	1	E043 Primary T helper cells from peripheral blood	Blood	ReprPC	erc2-chromatin15state-all-files/E043_13_ReprPC.bed		E043	1
-2.113	1	E043 Primary T helper cells from peripheral blood	Blood	ReprPCWk	erc2-chromatin15state-all-files/E043_14_ReprPCWk.bed		E043	1
-1.414	1	E044 Primary T regulatory cells from peripheral blood	Blood	TssA	erc2-chromatin15state-all-files/E044_1_TssA.bed		E044	1
-6.083	1	E044 Primary T regulatory cells from peripheral blood	Blood	TssAFlnk	erc2-chromatin15state-all-files/E044_2_TssAFlnk.bed		E044	1
-1.414	1	E044 Primary T regulatory cells from peripheral blood	Blood	TxFlnk	erc2-chromatin15state-all-files/E044_3_TxFlnk.bed		E044	1
-3.249	1	E044 Primary T regulatory cells from peripheral blood	Blood	Tx	erc2-chromatin15state-all-files/E044_4_Tx.bed		E044	1
-3.207	1	E044 Primary T regulatory cells from peripheral blood	Blood	TxWk	erc2-chromatin15state-all-files/E044_5_TxWk.bed		E044	1
-4.123	1	E044 Primary T regulatory cells from peripheral blood	Blood	EnhG	erc2-chromatin15state-all-files/E044_6_EnhG.bed		E044	1
-4.38	1	E044 Primary T regulatory cells from peripheral blood	Blood	Enh	erc2-chromatin15state-all-files/E044_7_Enh.bed		E044	1
-2.646	1	E044 Primary T regulatory cells from peripheral blood	Blood	ZNF-Rpts	erc2-chromatin15state-all-files/E044_8_ZNF-Rpts.bed		E044	1
-4.355	1	E044 Primary T regulatory cells from peripheral blood	Blood	Het	erc2-chromatin15state-all-files/E044_9_Het.bed		E044	1
-1.414	1	E044 Primary T regulatory cells from peripheral blood	Blood	TssBiv	erc2-chromatin15state-all-files/E044_10_TssBiv.bed		E044	1
-1.414	1	E044 Primary T regulatory cells from peripheral blood	Blood	BivFlnk	erc2-chromatin15state-all-files/E044_11_BivFlnk.bed		E044	1
-1	1	E044 Primary T regulatory cells from peripheral blood	Blood	EnhBiv	erc2-chromatin15state-all-files/E044_12_EnhBiv.bed		E044	1
-7	1	E044 Primary T regulatory cells from peripheral blood	Blood	ReprPC	erc2-chromatin15state-all-files/E044_13_ReprPC.bed		E044	1
-3	1	E045 Primary T cells effector/memory enriched from peripheral blood	Blood	TssA	erc2-chromatin15state-all-files/E045_1_TssA.bed		E045	1
-5	1	E045 Primary T cells effector/memory enriched from peripheral blood	Blood	TssAFlnk	erc2-chromatin15state-all-files/E045_2_TssAFlnk.bed		E045	1
-1	1	E045 Primary T cells effector/memory enriched from peripheral blood	Blood	TxFlnk	erc2-chromatin15state-all-files/E045_3_TxFlnk.bed		E045	1
-4.522	1	E045 Primary T cells effector/memory enriched from peripheral blood	Blood	Tx	erc2-chromatin15state-all-files/E045_4_Tx.bed		E045	1
-3.014	1	E045 Primary T cells effector/memory enriched from peripheral blood	Blood	TxWk	erc2-chromatin15state-all-files/E045_5_TxWk.bed		E045	1
-3	1	E045 Primary T cells effector/memory enriched from peripheral blood	Blood	EnhG	erc2-chromatin15state-all-files/E045_6_EnhG.bed		E045	1
-6.745	1	E045 Primary T cells effector/memory enriched from peripheral blood	Blood	Enh	erc2-chromatin15state-all-files/E045_7_Enh.bed		E045	1
-1	1	E045 Primary T cells effector/memory enriched from peripheral blood	Blood	ZNF-Rpts	erc2-chromatin15state-all-files/E045_8_ZNF-Rpts.bed		E045	1
-6.856	1	E045 Primary T cells effector/memory enriched from peripheral blood	Blood	Het	erc2-chromatin15state-all-files/E045_9_Het.bed		E045	1
-1.414	1	E045 Primary T cells effector/memory enriched from peripheral blood	Blood	TssBiv	erc2-chromatin15state-all-files/E045_10_TssBiv.bed		E045	1
NA	1	E045 Primary T cells effector/memory enriched from peripheral blood	Blood	BivFlnk	erc2-chromatin15state-all-files/E045_11_BivFlnk.bed		E045	1
-1	1	E045 Primary T cells effector/memory enriched from peripheral blood	Blood	EnhBiv	erc2-chromatin15state-all-files/E045_12_EnhBiv.bed		E045	1
-2.646	1	E045 Primary T cells effector/memory enriched from peripheral blood	Blood	ReprPC	erc2-chromatin15state-all-files/E045_13_ReprPC.bed		E045	1
-2.682	1	E045 Primary T cells effector/memory enriched from peripheral blood	Blood	ReprPCWk	erc2-chromatin15state-all-files/E045_14_ReprPCWk.bed		E045	1
-1	1	E046 Primary Natural Killer cells from peripheral blood	Blood	TssA	erc2-chromatin15state-all-files/E046_1_TssA.bed		E046	1
-3.742	1	E046 Primary Natural Killer cells from peripheral blood	Blood	TssAFlnk	erc2-chromatin15state-all-files/E046_2_TssAFlnk.bed		E046	1
-1	1	E046 Primary Natural Killer cells from peripheral blood	Blood	TxFlnk	erc2-chromatin15state-all-files/E046_3_TxFlnk.bed		E046	1
-3.364	1	E046 Primary Natural Killer cells from peripheral blood	Blood	Tx	erc2-chromatin15state-all-files/E046_4_Tx.bed		E046	1
-2.867	1	E046 Primary Natural Killer cells from peripheral blood	Blood	TxWk	erc2-chromatin15state-all-files/E046_5_TxWk.bed		E046	1
-5.916	1	E046 Primary Natural Killer cells from peripheral blood	Blood	EnhG	erc2-chromatin15state-all-files/E046_6_EnhG.bed		E046	1
-3.589	1	E046 Primary Natural Killer cells from peripheral blood	Blood	Enh	erc2-chromatin15state-all-files/E046_7_Enh.bed		E046	1
-2.449	1	E046 Primary Natural Killer cells from peripheral blood	Blood	ZNF-Rpts	erc2-chromatin15state-all-files/E046_8_ZNF-Rpts.bed		E046	1
-1.414	1	E046 Primary Natural Killer cells from peripheral blood	Blood	TssBiv	erc2-chromatin15state-all-files/E046_10_TssBiv.bed		E046	1
-1	1	E046 Primary Natural Killer cells from peripheral blood	Blood	BivFlnk	erc2-chromatin15state-all-files/E046_11_BivFlnk.bed		E046	1
-3.464	1	E046 Primary Natural Killer cells from peripheral blood	Blood	EnhBiv	erc2-chromatin15state-all-files/E046_12_EnhBiv.bed		E046	1
-5.385	1	E046 Primary Natural Killer cells from peripheral blood	Blood	ReprPC	erc2-chromatin15state-all-files/E046_13_ReprPC.bed		E046	1
-2.236	1	E047 Primary T CD8+ naive cells from peripheral blood	Blood	TssA	erc2-chromatin15state-all-files/E047_1_TssA.bed		E047	1
-4.69	1	E047 Primary T CD8+ naive cells from peripheral blood	Blood	TssAFlnk	erc2-chromatin15state-all-files/E047_2_TssAFlnk.bed		E047	1
NA	1	E047 Primary T CD8+ naive cells from peripheral blood	Blood	TxFlnk	erc2-chromatin15state-all-files/E047_3_TxFlnk.bed		E047	1
-5.788	1	E047 Primary T CD8+ naive cells from peripheral blood	Blood	Tx	erc2-chromatin15state-all-files/E047_4_Tx.bed		E047	1
-3.083	1	E047 Primary T CD8+ naive cells from peripheral blood	Blood	TxWk	erc2-chromatin15state-all-files/E047_5_TxWk.bed		E047	1
-2.449	1	E047 Primary T CD8+ naive cells from peripheral blood	Blood	EnhG	erc2-chromatin15state-all-files/E047_6_EnhG.bed		E047	1
-3.234	1	E047 Primary T CD8+ naive cells from peripheral blood	Blood	Enh	erc2-chromatin15state-all-files/E047_7_Enh.bed		E047	1
-1	1	E047 Primary T CD8+ naive cells from peripheral blood	Blood	ZNF-Rpts	erc2-chromatin15state-all-files/E047_8_ZNF-Rpts.bed		E047	1
-5.292	1	E047 Primary T CD8+ naive cells from peripheral blood	Blood	Het	erc2-chromatin15state-all-files/E047_9_Het.bed		E047	1
NA	1	E047 Primary T CD8+ naive cells from peripheral blood	Blood	TssBiv	erc2-chromatin15state-all-files/E047_10_TssBiv.bed		E047	1
-1.414	1	E047 Primary T CD8+ naive cells from peripheral blood	Blood	BivFlnk	erc2-chromatin15state-all-files/E047_11_BivFlnk.bed		E047	1
-1	1	E047 Primary T CD8+ naive cells from peripheral blood	Blood	EnhBiv	erc2-chromatin15state-all-files/E047_12_EnhBiv.bed		E047	1
-3.162	1	E047 Primary T CD8+ naive cells from peripheral blood	Blood	ReprPC	erc2-chromatin15state-all-files/E047_13_ReprPC.bed		E047	1
-3	1	E048 Primary T CD8+ memory cells from peripheral blood	Blood	TssA	erc2-chromatin15state-all-files/E048_1_TssA.bed		E048	1
-4.062	1	E048 Primary T CD8+ memory cells from peripheral blood	Blood	TssAFlnk	erc2-chromatin15state-all-files/E048_2_TssAFlnk.bed		E048	1
-1.732	1	E048 Primary T CD8+ memory cells from peripheral blood	Blood	TxFlnk	erc2-chromatin15state-all-files/E048_3_TxFlnk.bed		E048	1
-6.557	1	E048 Primary T CD8+ memory cells from peripheral blood	Blood	Tx	erc2-chromatin15state-all-files/E048_4_Tx.bed		E048	1
-2.978	1	E048 Primary T CD8+ memory cells from peripheral blood	Blood	TxWk	erc2-chromatin15state-all-files/E048_5_TxWk.bed		E048	1
-2.646	1	E048 Primary T CD8+ memory cells from peripheral blood	Blood	EnhG	erc2-chromatin15state-all-files/E048_6_EnhG.bed		E048	1
-4.406	1	E048 Primary T CD8+ memory cells from peripheral blood	Blood	Enh	erc2-chromatin15state-all-files/E048_7_Enh.bed		E048	1
-1	1	E048 Primary T CD8+ memory cells from peripheral blood	Blood	ZNF-Rpts	erc2-chromatin15state-all-files/E048_8_ZNF-Rpts.bed		E048	1
-3.873	1	E048 Primary T CD8+ memory cells from peripheral blood	Blood	Het	erc2-chromatin15state-all-files/E048_9_Het.bed		E048	1
NA	1	E048 Primary T CD8+ memory cells from peripheral blood	Blood	TssBiv	erc2-chromatin15state-all-files/E048_10_TssBiv.bed		E048	1
NA	1	E048 Primary T CD8+ memory cells from peripheral blood	Blood	BivFlnk	erc2-chromatin15state-all-files/E048_11_BivFlnk.bed		E048	1
-2	1	E048 Primary T CD8+ memory cells from peripheral blood	Blood	EnhBiv	erc2-chromatin15state-all-files/E048_12_EnhBiv.bed		E048	1
-2.646	1	E048 Primary T CD8+ memory cells from peripheral blood	Blood	ReprPC	erc2-chromatin15state-all-files/E048_13_ReprPC.bed		E048	1
-2.472	1	E048 Primary T CD8+ memory cells from peripheral blood	Blood	ReprPCWk	erc2-chromatin15state-all-files/E048_14_ReprPCWk.bed		E048	1
-1.732	1	E050 Primary hematopoietic stem cells G-CSF-mobilized Female	Blood	TssA	erc2-chromatin15state-all-files/E050_1_TssA.bed		E050	1
-5.657	1	E050 Primary hematopoietic stem cells G-CSF-mobilized Female	Blood	TssAFlnk	erc2-chromatin15state-all-files/E050_2_TssAFlnk.bed		E050	1
NA	1	E050 Primary hematopoietic stem cells G-CSF-mobilized Female	Blood	TxFlnk	erc2-chromatin15state-all-files/E050_3_TxFlnk.bed		E050	1
-3.646	1	E050 Primary hematopoietic stem cells G-CSF-mobilized Female	Blood	Tx	erc2-chromatin15state-all-files/E050_4_Tx.bed		E050	1
-2.629	1	E050 Primary hematopoietic stem cells G-CSF-mobilized Female	Blood	TxWk	erc2-chromatin15state-all-files/E050_5_TxWk.bed		E050	1
-5	1	E050 Primary hematopoietic stem cells G-CSF-mobilized Female	Blood	EnhG	erc2-chromatin15state-all-files/E050_6_EnhG.bed		E050	1
-3.231	1	E050 Primary hematopoietic stem cells G-CSF-mobilized Female	Blood	Enh	erc2-chromatin15state-all-files/E050_7_Enh.bed		E050	1
-5.196	1	E050 Primary hematopoietic stem cells G-CSF-mobilized Female	Blood	ZNF-Rpts	erc2-chromatin15state-all-files/E050_8_ZNF-Rpts.bed		E050	1
-3.639	1	E050 Primary hematopoietic stem cells G-CSF-mobilized Female	Blood	Het	erc2-chromatin15state-all-files/E050_9_Het.bed		E050	1
NA	1	E050 Primary hematopoietic stem cells G-CSF-mobilized Female	Blood	TssBiv	erc2-chromatin15state-all-files/E050_10_TssBiv.bed		E050	1
-1.414	1	E050 Primary hematopoietic stem cells G-CSF-mobilized Female	Blood	BivFlnk	erc2-chromatin15state-all-files/E050_11_BivFlnk.bed		E050	1
-3.873	1	E050 Primary hematopoietic stem cells G-CSF-mobilized Female	Blood	EnhBiv	erc2-chromatin15state-all-files/E050_12_EnhBiv.bed		E050	1
-3.819	1	E050 Primary hematopoietic stem cells G-CSF-mobilized Female	Blood	ReprPC	erc2-chromatin15state-all-files/E050_13_ReprPC.bed		E050	1
-2.236	1	E051 Primary hematopoietic stem cells G-CSF-mobilized Male	Blood	TssA	erc2-chromatin15state-all-files/E051_1_TssA.bed		E051	1
-5.244	1	E051 Primary hematopoietic stem cells G-CSF-mobilized Male	Blood	TssAFlnk	erc2-chromatin15state-all-files/E051_2_TssAFlnk.bed		E051	1
NA	1	E051 Primary hematopoietic stem cells G-CSF-mobilized Male	Blood	TxFlnk	erc2-chromatin15state-all-files/E051_3_TxFlnk.bed		E051	1
-3.486	1	E051 Primary hematopoietic stem cells G-CSF-mobilized Male	Blood	Tx	erc2-chromatin15state-all-files/E051_4_Tx.bed		E051	1
-2.697	1	E051 Primary hematopoietic stem cells G-CSF-mobilized Male	Blood	TxWk	erc2-chromatin15state-all-files/E051_5_TxWk.bed		E051	1
-4.796	1	E051 Primary hematopoietic stem cells G-CSF-mobilized Male	Blood	EnhG	erc2-chromatin15state-all-files/E051_6_EnhG.bed		E051	1
-2.984	1	E051 Primary hematopoietic stem cells G-CSF-mobilized Male	Blood	Enh	erc2-chromatin15state-all-files/E051_7_Enh.bed		E051	1
-4.015	1	E051 Primary hematopoietic stem cells G-CSF-mobilized Male	Blood	ZNF-Rpts	erc2-chromatin15state-all-files/E051_8_ZNF-Rpts.bed		E051	1
-3.229	1	E051 Primary hematopoietic stem cells G-CSF-mobilized Male	Blood	Het	erc2-chromatin15state-all-files/E051_9_Het.bed		E051	1
-1.414	1	E051 Primary hematopoietic stem cells G-CSF-mobilized Male	Blood	TssBiv	erc2-chromatin15state-all-files/E051_10_TssBiv.bed		E051	1
-2.646	1	E051 Primary hematopoietic stem cells G-CSF-mobilized Male	Blood	BivFlnk	erc2-chromatin15state-all-files/E051_11_BivFlnk.bed		E051	1
-5.196	1	E051 Primary hematopoietic stem cells G-CSF-mobilized Male	Blood	EnhBiv	erc2-chromatin15state-all-files/E051_12_EnhBiv.bed		E051	1
-2.75	1	E051 Primary hematopoietic stem cells G-CSF-mobilized Male	Blood	ReprPC	erc2-chromatin15state-all-files/E051_13_ReprPC.bed		E051	1
-1.732	1	E062 Primary mononuclear cells from peripheral blood	Blood	TssA	erc2-chromatin15state-all-files/E062_1_TssA.bed		E062	1
-3.162	1	E062 Primary mononuclear cells from peripheral blood	Blood	TssAFlnk	erc2-chromatin15state-all-files/E062_2_TssAFlnk.bed		E062	1
-1	1	E062 Primary mononuclear cells from peripheral blood	Blood	TxFlnk	erc2-chromatin15state-all-files/E062_3_TxFlnk.bed		E062	1
-3.157	1	E062 Primary mononuclear cells from peripheral blood	Blood	Tx	erc2-chromatin15state-all-files/E062_4_Tx.bed		E062	1
-2.735	1	E062 Primary mononuclear cells from peripheral blood	Blood	TxWk	erc2-chromatin15state-all-files/E062_5_TxWk.bed		E062	1
-3.317	1	E062 Primary mononuclear cells from peripheral blood	Blood	EnhG	erc2-chromatin15state-all-files/E062_6_EnhG.bed		E062	1
-5.239	1	E062 Primary mononuclear cells from peripheral blood	Blood	Enh	erc2-chromatin15state-all-files/E062_7_Enh.bed		E062	1
-1	1	E062 Primary mononuclear cells from peripheral blood	Blood	ZNF-Rpts	erc2-chromatin15state-all-files/E062_8_ZNF-Rpts.bed		E062	1
-4.289	1	E062 Primary mononuclear cells from peripheral blood	Blood	Het	erc2-chromatin15state-all-files/E062_9_Het.bed		E062	1
-1.414	1	E062 Primary mononuclear cells from peripheral blood	Blood	TssBiv	erc2-chromatin15state-all-files/E062_10_TssBiv.bed		E062	1
-1.732	1	E062 Primary mononuclear cells from peripheral blood	Blood	BivFlnk	erc2-chromatin15state-all-files/E062_11_BivFlnk.bed		E062	1
-2.236	1	E062 Primary mononuclear cells from peripheral blood	Blood	EnhBiv	erc2-chromatin15state-all-files/E062_12_EnhBiv.bed		E062	1
-7	1	E062 Primary mononuclear cells from peripheral blood	Blood	ReprPC	erc2-chromatin15state-all-files/E062_13_ReprPC.bed		E062	1
NA	1	E115 Dnd41 TCell Leukemia	Blood	TssA	erc2-chromatin15state-all-files/E115_1_TssA.bed		E115	1
-4.796	1	E115 Dnd41 TCell Leukemia	Blood	TssAFlnk	erc2-chromatin15state-all-files/E115_2_TssAFlnk.bed		E115	1
-2.449	1	E115 Dnd41 TCell Leukemia	Blood	TxFlnk	erc2-chromatin15state-all-files/E115_3_TxFlnk.bed		E115	1
-3.112	1	E115 Dnd41 TCell Leukemia	Blood	Tx	erc2-chromatin15state-all-files/E115_4_Tx.bed		E115	1
-3.043	1	E115 Dnd41 TCell Leukemia	Blood	TxWk	erc2-chromatin15state-all-files/E115_5_TxWk.bed		E115	1
-5.099	1	E115 Dnd41 TCell Leukemia	Blood	EnhG	erc2-chromatin15state-all-files/E115_6_EnhG.bed		E115	1
-4.313	1	E115 Dnd41 TCell Leukemia	Blood	Enh	erc2-chromatin15state-all-files/E115_7_Enh.bed		E115	1
-4.123	1	E115 Dnd41 TCell Leukemia	Blood	ZNF-Rpts	erc2-chromatin15state-all-files/E115_8_ZNF-Rpts.bed		E115	1
-3.43	1	E115 Dnd41 TCell Leukemia	Blood	Het	erc2-chromatin15state-all-files/E115_9_Het.bed		E115	1
NA	1	E115 Dnd41 TCell Leukemia	Blood	TssBiv	erc2-chromatin15state-all-files/E115_10_TssBiv.bed		E115	1
-1.732	1	E115 Dnd41 TCell Leukemia	Blood	BivFlnk	erc2-chromatin15state-all-files/E115_11_BivFlnk.bed		E115	1
-3.162	1	E115 Dnd41 TCell Leukemia	Blood	EnhBiv	erc2-chromatin15state-all-files/E115_12_EnhBiv.bed		E115	1
-5.578	1	E115 Dnd41 TCell Leukemia	Blood	ReprPC	erc2-chromatin15state-all-files/E115_13_ReprPC.bed		E115	1
-2.646	1	E116 GM12878 Lymphoblastoid	Blood	TssA	erc2-chromatin15state-all-files/E116_1_TssA.bed		E116	1
-7.746	1	E116 GM12878 Lymphoblastoid	Blood	TssAFlnk	erc2-chromatin15state-all-files/E116_2_TssAFlnk.bed		E116	1
-2.236	1	E116 GM12878 Lymphoblastoid	Blood	TxFlnk	erc2-chromatin15state-all-files/E116_3_TxFlnk.bed		E116	1
-3.935	1	E116 GM12878 Lymphoblastoid	Blood	Tx	erc2-chromatin15state-all-files/E116_4_Tx.bed		E116	1
-2.867	1	E116 GM12878 Lymphoblastoid	Blood	TxWk	erc2-chromatin15state-all-files/E116_5_TxWk.bed		E116	1
-3.606	1	E116 GM12878 Lymphoblastoid	Blood	EnhG	erc2-chromatin15state-all-files/E116_6_EnhG.bed		E116	1
-3.745	1	E116 GM12878 Lymphoblastoid	Blood	Enh	erc2-chromatin15state-all-files/E116_7_Enh.bed		E116	1
-4.123	1	E116 GM12878 Lymphoblastoid	Blood	ZNF-Rpts	erc2-chromatin15state-all-files/E116_8_ZNF-Rpts.bed		E116	1
-4.068	1	E116 GM12878 Lymphoblastoid	Blood	Het	erc2-chromatin15state-all-files/E116_9_Het.bed		E116	1
NA	1	E116 GM12878 Lymphoblastoid	Blood	TssBiv	erc2-chromatin15state-all-files/E116_10_TssBiv.bed		E116	1
-1.732	1	E116 GM12878 Lymphoblastoid	Blood	BivFlnk	erc2-chromatin15state-all-files/E116_11_BivFlnk.bed		E116	1
-1.414	1	E116 GM12878 Lymphoblastoid	Blood	EnhBiv	erc2-chromatin15state-all-files/E116_12_EnhBiv.bed		E116	1
-5.099	1	E116 GM12878 Lymphoblastoid	Blood	ReprPC	erc2-chromatin15state-all-files/E116_13_ReprPC.bed		E116	1
-2.646	1	E123 K562 Leukemia	Blood	TssA	erc2-chromatin15state-all-files/E123_1_TssA.bed		E123	1
-6.245	1	E123 K562 Leukemia	Blood	TssAFlnk	erc2-chromatin15state-all-files/E123_2_TssAFlnk.bed		E123	1
-1.732	1	E123 K562 Leukemia	Blood	TxFlnk	erc2-chromatin15state-all-files/E123_3_TxFlnk.bed		E123	1
-5.488	1	E123 K562 Leukemia	Blood	Tx	erc2-chromatin15state-all-files/E123_4_Tx.bed		E123	1
-2.692	1	E123 K562 Leukemia	Blood	TxWk	erc2-chromatin15state-all-files/E123_5_TxWk.bed		E123	1
-4.472	1	E123 K562 Leukemia	Blood	EnhG	erc2-chromatin15state-all-files/E123_6_EnhG.bed		E123	1
-3.443	1	E123 K562 Leukemia	Blood	Enh	erc2-chromatin15state-all-files/E123_7_Enh.bed		E123	1
NA	1	E123 K562 Leukemia	Blood	ZNF-Rpts	erc2-chromatin15state-all-files/E123_8_ZNF-Rpts.bed		E123	1
-4.528	1	E123 K562 Leukemia	Blood	Het	erc2-chromatin15state-all-files/E123_9_Het.bed		E123	1
-1	1	E123 K562 Leukemia	Blood	TssBiv	erc2-chromatin15state-all-files/E123_10_TssBiv.bed		E123	1
NA	1	E123 K562 Leukemia	Blood	BivFlnk	erc2-chromatin15state-all-files/E123_11_BivFlnk.bed		E123	1
-1.732	1	E123 K562 Leukemia	Blood	EnhBiv	erc2-chromatin15state-all-files/E123_12_EnhBiv.bed		E123	1
-4.627	1	E123 K562 Leukemia	Blood	ReprPC	erc2-chromatin15state-all-files/E123_13_ReprPC.bed		E123	1
-2	1	E124 Monocytes-CD14+ RO01746 Primary Cells	Blood	TssA	erc2-chromatin15state-all-files/E124_1_TssA.bed		E124	1
-6.671	1	E124 Monocytes-CD14+ RO01746 Primary Cells	Blood	TssAFlnk	erc2-chromatin15state-all-files/E124_2_TssAFlnk.bed		E124	1
-1.414	1	E124 Monocytes-CD14+ RO01746 Primary Cells	Blood	TxFlnk	erc2-chromatin15state-all-files/E124_3_TxFlnk.bed		E124	1
-2.886	1	E124 Monocytes-CD14+ RO01746 Primary Cells	Blood	Tx	erc2-chromatin15state-all-files/E124_4_Tx.bed		E124	1
-2.836	1	E124 Monocytes-CD14+ RO01746 Primary Cells	Blood	TxWk	erc2-chromatin15state-all-files/E124_5_TxWk.bed		E124	1
-4.472	1	E124 Monocytes-CD14+ RO01746 Primary Cells	Blood	EnhG	erc2-chromatin15state-all-files/E124_6_EnhG.bed		E124	1
-3.562	1	E124 Monocytes-CD14+ RO01746 Primary Cells	Blood	Enh	erc2-chromatin15state-all-files/E124_7_Enh.bed		E124	1
-4.472	1	E124 Monocytes-CD14+ RO01746 Primary Cells	Blood	ZNF-Rpts	erc2-chromatin15state-all-files/E124_8_ZNF-Rpts.bed		E124	1
NA	1	E124 Monocytes-CD14+ RO01746 Primary Cells	Blood	TssBiv	erc2-chromatin15state-all-files/E124_10_TssBiv.bed		E124	1
-1.414	1	E124 Monocytes-CD14+ RO01746 Primary Cells	Blood	BivFlnk	erc2-chromatin15state-all-files/E124_11_BivFlnk.bed		E124	1
-2.646	1	E124 Monocytes-CD14+ RO01746 Primary Cells	Blood	EnhBiv	erc2-chromatin15state-all-files/E124_12_EnhBiv.bed		E124	1
-4.462	1	E124 Monocytes-CD14+ RO01746 Primary Cells	Blood	ReprPC	erc2-chromatin15state-all-files/E124_13_ReprPC.bed		E124	1
-3	1	E129 Osteoblast Primary Cells	Bone	TssA	erc2-chromatin15state-all-files/E129_1_TssA.bed		E129	1
-4.743	1	E129 Osteoblast Primary Cells	Bone	TssAFlnk	erc2-chromatin15state-all-files/E129_2_TssAFlnk.bed		E129	1
-1	1	E129 Osteoblast Primary Cells	Bone	TxFlnk	erc2-chromatin15state-all-files/E129_3_TxFlnk.bed		E129	1
-3.622	1	E129 Osteoblast Primary Cells	Bone	Tx	erc2-chromatin15state-all-files/E129_4_Tx.bed		E129	1
-2.522	1	E129 Osteoblast Primary Cells	Bone	TxWk	erc2-chromatin15state-all-files/E129_5_TxWk.bed		E129	1
-4.796	1	E129 Osteoblast Primary Cells	Bone	EnhG	erc2-chromatin15state-all-files/E129_6_EnhG.bed		E129	1
-2.856	1	E129 Osteoblast Primary Cells	Bone	Enh	erc2-chromatin15state-all-files/E129_7_Enh.bed		E129	1
NA	1	E129 Osteoblast Primary Cells	Bone	ZNF-Rpts	erc2-chromatin15state-all-files/E129_8_ZNF-Rpts.bed		E129	1
-7.424	1	E129 Osteoblast Primary Cells	Bone	Het	erc2-chromatin15state-all-files/E129_9_Het.bed		E129	1
NA	1	E129 Osteoblast Primary Cells	Bone	TssBiv	erc2-chromatin15state-all-files/E129_10_TssBiv.bed		E129	1
NA	1	E129 Osteoblast Primary Cells	Bone	BivFlnk	erc2-chromatin15state-all-files/E129_11_BivFlnk.bed		E129	1
-3.742	1	E067 Brain Angular Gyrus	Brain	TssA	erc2-chromatin15state-all-files/E067_1_TssA.bed		E067	1
-3.606	1	E067 Brain Angular Gyrus	Brain	TssAFlnk	erc2-chromatin15state-all-files/E067_2_TssAFlnk.bed		E067	1
NA	1	E067 Brain Angular Gyrus	Brain	TxFlnk	erc2-chromatin15state-all-files/E067_3_TxFlnk.bed		E067	1
-5.027	1	E067 Brain Angular Gyrus	Brain	Tx	erc2-chromatin15state-all-files/E067_4_Tx.bed		E067	1
-2.438	1	E067 Brain Angular Gyrus	Brain	TxWk	erc2-chromatin15state-all-files/E067_5_TxWk.bed		E067	1
-3.606	1	E067 Brain Angular Gyrus	Brain	EnhG	erc2-chromatin15state-all-files/E067_6_EnhG.bed		E067	1
-1.732	1	E067 Brain Angular Gyrus	Brain	ZNF-Rpts	erc2-chromatin15state-all-files/E067_8_ZNF-Rpts.bed		E067	1
-5.099	1	E067 Brain Angular Gyrus	Brain	Het	erc2-chromatin15state-all-files/E067_9_Het.bed		E067	1
NA	1	E067 Brain Angular Gyrus	Brain	TssBiv	erc2-chromatin15state-all-files/E067_10_TssBiv.bed		E067	1
NA	1	E067 Brain Angular Gyrus	Brain	BivFlnk	erc2-chromatin15state-all-files/E067_11_BivFlnk.bed		E067	1
-2.236	1	E067 Brain Angular Gyrus	Brain	EnhBiv	erc2-chromatin15state-all-files/E067_12_EnhBiv.bed		E067	1
-4.123	1	E067 Brain Angular Gyrus	Brain	ReprPC	erc2-chromatin15state-all-files/E067_13_ReprPC.bed		E067	1
-2.348	1	E067 Brain Angular Gyrus	Brain	ReprPCWk	erc2-chromatin15state-all-files/E067_14_ReprPCWk.bed		E067	1
-3.24	1	E068 Brain Anterior Caudate	Brain	TssA	erc2-chromatin15state-all-files/E068_1_TssA.bed		E068	1
-5.745	1	E068 Brain Anterior Caudate	Brain	TssAFlnk	erc2-chromatin15state-all-files/E068_2_TssAFlnk.bed		E068	1
NA	1	E068 Brain Anterior Caudate	Brain	TxFlnk	erc2-chromatin15state-all-files/E068_3_TxFlnk.bed		E068	1
-4.42	1	E068 Brain Anterior Caudate	Brain	Tx	erc2-chromatin15state-all-files/E068_4_Tx.bed		E068	1
-2.296	1	E068 Brain Anterior Caudate	Brain	TxWk	erc2-chromatin15state-all-files/E068_5_TxWk.bed		E068	1
-3.873	1	E068 Brain Anterior Caudate	Brain	EnhG	erc2-chromatin15state-all-files/E068_6_EnhG.bed		E068	1
-1.732	1	E068 Brain Anterior Caudate	Brain	ZNF-Rpts	erc2-chromatin15state-all-files/E068_8_ZNF-Rpts.bed		E068	1
-3.286	1	E068 Brain Anterior Caudate	Brain	Het	erc2-chromatin15state-all-files/E068_9_Het.bed		E068	1
-1.414	1	E068 Brain Anterior Caudate	Brain	TssBiv	erc2-chromatin15state-all-files/E068_10_TssBiv.bed		E068	1
NA	1	E068 Brain Anterior Caudate	Brain	BivFlnk	erc2-chromatin15state-all-files/E068_11_BivFlnk.bed		E068	1
-2.646	1	E068 Brain Anterior Caudate	Brain	EnhBiv	erc2-chromatin15state-all-files/E068_12_EnhBiv.bed		E068	1
-4.472	1	E068 Brain Anterior Caudate	Brain	ReprPC	erc2-chromatin15state-all-files/E068_13_ReprPC.bed		E068	1
-2.28	1	E068 Brain Anterior Caudate	Brain	ReprPCWk	erc2-chromatin15state-all-files/E068_14_ReprPCWk.bed		E068	1
-3.162	1	E069 Brain Cingulate Gyrus	Brain	TssA	erc2-chromatin15state-all-files/E069_1_TssA.bed		E069	1
-5	1	E069 Brain Cingulate Gyrus	Brain	TssAFlnk	erc2-chromatin15state-all-files/E069_2_TssAFlnk.bed		E069	1
NA	1	E069 Brain Cingulate Gyrus	Brain	TxFlnk	erc2-chromatin15state-all-files/E069_3_TxFlnk.bed		E069	1
-4.677	1	E069 Brain Cingulate Gyrus	Brain	Tx	erc2-chromatin15state-all-files/E069_4_Tx.bed		E069	1
-2.468	1	E069 Brain Cingulate Gyrus	Brain	TxWk	erc2-chromatin15state-all-files/E069_5_TxWk.bed		E069	1
-4.359	1	E069 Brain Cingulate Gyrus	Brain	EnhG	erc2-chromatin15state-all-files/E069_6_EnhG.bed		E069	1
-1	1	E069 Brain Cingulate Gyrus	Brain	ZNF-Rpts	erc2-chromatin15state-all-files/E069_8_ZNF-Rpts.bed		E069	1
-3.879	1	E069 Brain Cingulate Gyrus	Brain	Het	erc2-chromatin15state-all-files/E069_9_Het.bed		E069	1
-1.732	1	E069 Brain Cingulate Gyrus	Brain	TssBiv	erc2-chromatin15state-all-files/E069_10_TssBiv.bed		E069	1
NA	1	E069 Brain Cingulate Gyrus	Brain	BivFlnk	erc2-chromatin15state-all-files/E069_11_BivFlnk.bed		E069	1
-4	1	E069 Brain Cingulate Gyrus	Brain	EnhBiv	erc2-chromatin15state-all-files/E069_12_EnhBiv.bed		E069	1
-4.218	1	E069 Brain Cingulate Gyrus	Brain	ReprPC	erc2-chromatin15state-all-files/E069_13_ReprPC.bed		E069	1
-2.236	1	E070 Brain Germinal Matrix	Brain	TssA	erc2-chromatin15state-all-files/E070_1_TssA.bed		E070	1
-5	1	E070 Brain Germinal Matrix	Brain	TssAFlnk	erc2-chromatin15state-all-files/E070_2_TssAFlnk.bed		E070	1
NA	1	E070 Brain Germinal Matrix	Brain	TxFlnk	erc2-chromatin15state-all-files/E070_3_TxFlnk.bed		E070	1
-3.712	1	E070 Brain Germinal Matrix	Brain	Tx	erc2-chromatin15state-all-files/E070_4_Tx.bed		E070	1
-2.448	1	E070 Brain Germinal Matrix	Brain	TxWk	erc2-chromatin15state-all-files/E070_5_TxWk.bed		E070	1
-2.449	1	E070 Brain Germinal Matrix	Brain	EnhG	erc2-chromatin15state-all-files/E070_6_EnhG.bed		E070	1
-2.887	1	E070 Brain Germinal Matrix	Brain	Enh	erc2-chromatin15state-all-files/E070_7_Enh.bed		E070	1
-3.606	1	E070 Brain Germinal Matrix	Brain	ZNF-Rpts	erc2-chromatin15state-all-files/E070_8_ZNF-Rpts.bed		E070	1
-3.836	1	E070 Brain Germinal Matrix	Brain	Het	erc2-chromatin15state-all-files/E070_9_Het.bed		E070	1
-1	1	E070 Brain Germinal Matrix	Brain	TssBiv	erc2-chromatin15state-all-files/E070_10_TssBiv.bed		E070	1
-2.236	1	E070 Brain Germinal Matrix	Brain	BivFlnk	erc2-chromatin15state-all-files/E070_11_BivFlnk.bed		E070	1
-2	1	E070 Brain Germinal Matrix	Brain	EnhBiv	erc2-chromatin15state-all-files/E070_12_EnhBiv.bed		E070	1
-5.916	1	E070 Brain Germinal Matrix	Brain	ReprPC	erc2-chromatin15state-all-files/E070_13_ReprPC.bed		E070	1
-2.313	1	E070 Brain Germinal Matrix	Brain	ReprPCWk	erc2-chromatin15state-all-files/E070_14_ReprPCWk.bed		E070	1
-3.606	1	E071 Brain Hippocampus Middle	Brain	TssA	erc2-chromatin15state-all-files/E071_1_TssA.bed		E071	1
-5.745	1	E071 Brain Hippocampus Middle	Brain	TssAFlnk	erc2-chromatin15state-all-files/E071_2_TssAFlnk.bed		E071	1
NA	1	E071 Brain Hippocampus Middle	Brain	TxFlnk	erc2-chromatin15state-all-files/E071_3_TxFlnk.bed		E071	1
-3.795	1	E071 Brain Hippocampus Middle	Brain	Tx	erc2-chromatin15state-all-files/E071_4_Tx.bed		E071	1
-2.376	1	E071 Brain Hippocampus Middle	Brain	TxWk	erc2-chromatin15state-all-files/E071_5_TxWk.bed		E071	1
-4.899	1	E071 Brain Hippocampus Middle	Brain	EnhG	erc2-chromatin15state-all-files/E071_6_EnhG.bed		E071	1
-1.732	1	E071 Brain Hippocampus Middle	Brain	ZNF-Rpts	erc2-chromatin15state-all-files/E071_8_ZNF-Rpts.bed		E071	1
-4.039	1	E071 Brain Hippocampus Middle	Brain	Het	erc2-chromatin15state-all-files/E071_9_Het.bed		E071	1
-1	1	E071 Brain Hippocampus Middle	Brain	TssBiv	erc2-chromatin15state-all-files/E071_10_TssBiv.bed		E071	1
NA	1	E071 Brain Hippocampus Middle	Brain	BivFlnk	erc2-chromatin15state-all-files/E071_11_BivFlnk.bed		E071	1
-4.123	1	E071 Brain Hippocampus Middle	Brain	EnhBiv	erc2-chromatin15state-all-files/E071_12_EnhBiv.bed		E071	1
-4.945	1	E071 Brain Hippocampus Middle	Brain	ReprPC	erc2-chromatin15state-all-files/E071_13_ReprPC.bed		E071	1
-2.065	1	E071 Brain Hippocampus Middle	Brain	ReprPCWk	erc2-chromatin15state-all-files/E071_14_ReprPCWk.bed		E071	1
-2.915	1	E072 Brain Inferior Temporal Lobe	Brain	TssA	erc2-chromatin15state-all-files/E072_1_TssA.bed		E072	1
-5.568	1	E072 Brain Inferior Temporal Lobe	Brain	TssAFlnk	erc2-chromatin15state-all-files/E072_2_TssAFlnk.bed		E072	1
NA	1	E072 Brain Inferior Temporal Lobe	Brain	TxFlnk	erc2-chromatin15state-all-files/E072_3_TxFlnk.bed		E072	1
-4.217	1	E072 Brain Inferior Temporal Lobe	Brain	Tx	erc2-chromatin15state-all-files/E072_4_Tx.bed		E072	1
-2.437	1	E072 Brain Inferior Temporal Lobe	Brain	TxWk	erc2-chromatin15state-all-files/E072_5_TxWk.bed		E072	1
-4.359	1	E072 Brain Inferior Temporal Lobe	Brain	EnhG	erc2-chromatin15state-all-files/E072_6_EnhG.bed		E072	1
-1.414	1	E072 Brain Inferior Temporal Lobe	Brain	ZNF-Rpts	erc2-chromatin15state-all-files/E072_8_ZNF-Rpts.bed		E072	1
-4.411	1	E072 Brain Inferior Temporal Lobe	Brain	Het	erc2-chromatin15state-all-files/E072_9_Het.bed		E072	1
-1.414	1	E072 Brain Inferior Temporal Lobe	Brain	TssBiv	erc2-chromatin15state-all-files/E072_10_TssBiv.bed		E072	1
NA	1	E072 Brain Inferior Temporal Lobe	Brain	BivFlnk	erc2-chromatin15state-all-files/E072_11_BivFlnk.bed		E072	1
-3.317	1	E072 Brain Inferior Temporal Lobe	Brain	EnhBiv	erc2-chromatin15state-all-files/E072_12_EnhBiv.bed		E072	1
-3.606	1	E072 Brain Inferior Temporal Lobe	Brain	ReprPC	erc2-chromatin15state-all-files/E072_13_ReprPC.bed		E072	1
-2.131	1	E072 Brain Inferior Temporal Lobe	Brain	ReprPCWk	erc2-chromatin15state-all-files/E072_14_ReprPCWk.bed		E072	1
-3.391	1	E073 Brain_Dorsolateral_Prefrontal_Cortex	Brain	TssA	erc2-chromatin15state-all-files/E073_1_TssA.bed		E073	1
-3.873	1	E073 Brain_Dorsolateral_Prefrontal_Cortex	Brain	TssAFlnk	erc2-chromatin15state-all-files/E073_2_TssAFlnk.bed		E073	1
NA	1	E073 Brain_Dorsolateral_Prefrontal_Cortex	Brain	TxFlnk	erc2-chromatin15state-all-files/E073_3_TxFlnk.bed		E073	1
-4.983	1	E073 Brain_Dorsolateral_Prefrontal_Cortex	Brain	Tx	erc2-chromatin15state-all-files/E073_4_Tx.bed		E073	1
-2.39	1	E073 Brain_Dorsolateral_Prefrontal_Cortex	Brain	TxWk	erc2-chromatin15state-all-files/E073_5_TxWk.bed		E073	1
-3.162	1	E073 Brain_Dorsolateral_Prefrontal_Cortex	Brain	EnhG	erc2-chromatin15state-all-files/E073_6_EnhG.bed		E073	1
-3.286	1	E073 Brain_Dorsolateral_Prefrontal_Cortex	Brain	Enh	erc2-chromatin15state-all-files/E073_7_Enh.bed		E073	1
-1	1	E073 Brain_Dorsolateral_Prefrontal_Cortex	Brain	ZNF-Rpts	erc2-chromatin15state-all-files/E073_8_ZNF-Rpts.bed		E073	1
-3.499	1	E073 Brain_Dorsolateral_Prefrontal_Cortex	Brain	Het	erc2-chromatin15state-all-files/E073_9_Het.bed		E073	1
-1	1	E073 Brain_Dorsolateral_Prefrontal_Cortex	Brain	TssBiv	erc2-chromatin15state-all-files/E073_10_TssBiv.bed		E073	1
-1.732	1	E073 Brain_Dorsolateral_Prefrontal_Cortex	Brain	BivFlnk	erc2-chromatin15state-all-files/E073_11_BivFlnk.bed		E073	1
-2.236	1	E073 Brain_Dorsolateral_Prefrontal_Cortex	Brain	EnhBiv	erc2-chromatin15state-all-files/E073_12_EnhBiv.bed		E073	1
-3.25	1	E073 Brain_Dorsolateral_Prefrontal_Cortex	Brain	ReprPC	erc2-chromatin15state-all-files/E073_13_ReprPC.bed		E073	1
-2.275	1	E073 Brain_Dorsolateral_Prefrontal_Cortex	Brain	ReprPCWk	erc2-chromatin15state-all-files/E073_14_ReprPCWk.bed		E073	1
-2.915	1	E074 Brain Substantia Nigra	Brain	TssA	erc2-chromatin15state-all-files/E074_1_TssA.bed		E074	1
-4.899	1	E074 Brain Substantia Nigra	Brain	TssAFlnk	erc2-chromatin15state-all-files/E074_2_TssAFlnk.bed		E074	1
NA	1	E074 Brain Substantia Nigra	Brain	TxFlnk	erc2-chromatin15state-all-files/E074_3_TxFlnk.bed		E074	1
-3.23	1	E074 Brain Substantia Nigra	Brain	Tx	erc2-chromatin15state-all-files/E074_4_Tx.bed		E074	1
-2.377	1	E074 Brain Substantia Nigra	Brain	TxWk	erc2-chromatin15state-all-files/E074_5_TxWk.bed		E074	1
-3.606	1	E074 Brain Substantia Nigra	Brain	EnhG	erc2-chromatin15state-all-files/E074_6_EnhG.bed		E074	1
-3.025	1	E074 Brain Substantia Nigra	Brain	Enh	erc2-chromatin15state-all-files/E074_7_Enh.bed		E074	1
-2	1	E074 Brain Substantia Nigra	Brain	ZNF-Rpts	erc2-chromatin15state-all-files/E074_8_ZNF-Rpts.bed		E074	1
-5.045	1	E074 Brain Substantia Nigra	Brain	Het	erc2-chromatin15state-all-files/E074_9_Het.bed		E074	1
-1	1	E074 Brain Substantia Nigra	Brain	TssBiv	erc2-chromatin15state-all-files/E074_10_TssBiv.bed		E074	1
-1	1	E074 Brain Substantia Nigra	Brain	BivFlnk	erc2-chromatin15state-all-files/E074_11_BivFlnk.bed		E074	1
-2	1	E074 Brain Substantia Nigra	Brain	EnhBiv	erc2-chromatin15state-all-files/E074_12_EnhBiv.bed		E074	1
-3.464	1	E074 Brain Substantia Nigra	Brain	ReprPC	erc2-chromatin15state-all-files/E074_13_ReprPC.bed		E074	1
-2.258	1	E074 Brain Substantia Nigra	Brain	ReprPCWk	erc2-chromatin15state-all-files/E074_14_ReprPCWk.bed		E074	1
-3.873	1	E081 Fetal Brain Male	Brain	TssA	erc2-chromatin15state-all-files/E081_1_TssA.bed		E081	1
-1.732	1	E081 Fetal Brain Male	Brain	TssAFlnk	erc2-chromatin15state-all-files/E081_2_TssAFlnk.bed		E081	1
NA	1	E081 Fetal Brain Male	Brain	TxFlnk	erc2-chromatin15state-all-files/E081_3_TxFlnk.bed		E081	1
-2.929	1	E081 Fetal Brain Male	Brain	Tx	erc2-chromatin15state-all-files/E081_4_Tx.bed		E081	1
-2.454	1	E081 Fetal Brain Male	Brain	TxWk	erc2-chromatin15state-all-files/E081_5_TxWk.bed		E081	1
NA	1	E081 Fetal Brain Male	Brain	EnhG	erc2-chromatin15state-all-files/E081_6_EnhG.bed		E081	1
-1.414	1	E081 Fetal Brain Male	Brain	ZNF-Rpts	erc2-chromatin15state-all-files/E081_8_ZNF-Rpts.bed		E081	1
-5.385	1	E081 Fetal Brain Male	Brain	Het	erc2-chromatin15state-all-files/E081_9_Het.bed		E081	1
NA	1	E081 Fetal Brain Male	Brain	TssBiv	erc2-chromatin15state-all-files/E081_10_TssBiv.bed		E081	1
NA	1	E081 Fetal Brain Male	Brain	BivFlnk	erc2-chromatin15state-all-files/E081_11_BivFlnk.bed		E081	1
-4.123	1	E081 Fetal Brain Male	Brain	EnhBiv	erc2-chromatin15state-all-files/E081_12_EnhBiv.bed		E081	1
-4.585	1	E081 Fetal Brain Male	Brain	ReprPC	erc2-chromatin15state-all-files/E081_13_ReprPC.bed		E081	1
-2.646	1	E082 Fetal Brain Female	Brain	TssA	erc2-chromatin15state-all-files/E082_1_TssA.bed		E082	1
-5.568	1	E082 Fetal Brain Female	Brain	TssAFlnk	erc2-chromatin15state-all-files/E082_2_TssAFlnk.bed		E082	1
NA	1	E082 Fetal Brain Female	Brain	TxFlnk	erc2-chromatin15state-all-files/E082_3_TxFlnk.bed		E082	1
-4.156	1	E082 Fetal Brain Female	Brain	Tx	erc2-chromatin15state-all-files/E082_4_Tx.bed		E082	1
-2.286	1	E082 Fetal Brain Female	Brain	TxWk	erc2-chromatin15state-all-files/E082_5_TxWk.bed		E082	1
-1.732	1	E082 Fetal Brain Female	Brain	EnhG	erc2-chromatin15state-all-files/E082_6_EnhG.bed		E082	1
-3.42	1	E082 Fetal Brain Female	Brain	Enh	erc2-chromatin15state-all-files/E082_7_Enh.bed		E082	1
-3.317	1	E082 Fetal Brain Female	Brain	ZNF-Rpts	erc2-chromatin15state-all-files/E082_8_ZNF-Rpts.bed		E082	1
-3.743	1	E082 Fetal Brain Female	Brain	Het	erc2-chromatin15state-all-files/E082_9_Het.bed		E082	1
-1	1	E082 Fetal Brain Female	Brain	TssBiv	erc2-chromatin15state-all-files/E082_10_TssBiv.bed		E082	1
-2.236	1	E082 Fetal Brain Female	Brain	BivFlnk	erc2-chromatin15state-all-files/E082_11_BivFlnk.bed		E082	1
-2	1	E082 Fetal Brain Female	Brain	EnhBiv	erc2-chromatin15state-all-files/E082_12_EnhBiv.bed		E082	1
-5.222	1	E082 Fetal Brain Female	Brain	ReprPC	erc2-chromatin15state-all-files/E082_13_ReprPC.bed		E082	1
-1	1	E125 NH-A Astrocytes Primary Cells	Brain	TssA	erc2-chromatin15state-all-files/E125_1_TssA.bed		E125	1
-6.708	1	E125 NH-A Astrocytes Primary Cells	Brain	TssAFlnk	erc2-chromatin15state-all-files/E125_2_TssAFlnk.bed		E125	1
NA	1	E125 NH-A Astrocytes Primary Cells	Brain	TxFlnk	erc2-chromatin15state-all-files/E125_3_TxFlnk.bed		E125	1
-9.434	1	E125 NH-A Astrocytes Primary Cells	Brain	Tx	erc2-chromatin15state-all-files/E125_4_Tx.bed		E125	1
-2.552	1	E125 NH-A Astrocytes Primary Cells	Brain	TxWk	erc2-chromatin15state-all-files/E125_5_TxWk.bed		E125	1
-3.873	1	E125 NH-A Astrocytes Primary Cells	Brain	EnhG	erc2-chromatin15state-all-files/E125_6_EnhG.bed		E125	1
-3.216	1	E125 NH-A Astrocytes Primary Cells	Brain	Enh	erc2-chromatin15state-all-files/E125_7_Enh.bed		E125	1
-3	1	E125 NH-A Astrocytes Primary Cells	Brain	ZNF-Rpts	erc2-chromatin15state-all-files/E125_8_ZNF-Rpts.bed		E125	1
-3.685	1	E125 NH-A Astrocytes Primary Cells	Brain	Het	erc2-chromatin15state-all-files/E125_9_Het.bed		E125	1
-1	1	E125 NH-A Astrocytes Primary Cells	Brain	TssBiv	erc2-chromatin15state-all-files/E125_10_TssBiv.bed		E125	1
NA	1	E125 NH-A Astrocytes Primary Cells	Brain	BivFlnk	erc2-chromatin15state-all-files/E125_11_BivFlnk.bed		E125	1
-2.646	1	E125 NH-A Astrocytes Primary Cells	Brain	EnhBiv	erc2-chromatin15state-all-files/E125_12_EnhBiv.bed		E125	1
-4.33	1	E125 NH-A Astrocytes Primary Cells	Brain	ReprPC	erc2-chromatin15state-all-files/E125_13_ReprPC.bed		E125	1
NA	1	E119 HMEC Mammary Epithelial Primary Cells	Breast	TssA	erc2-chromatin15state-all-files/E119_1_TssA.bed		E119	1
-3.606	1	E119 HMEC Mammary Epithelial Primary Cells	Breast	TssAFlnk	erc2-chromatin15state-all-files/E119_2_TssAFlnk.bed		E119	1
NA	1	E119 HMEC Mammary Epithelial Primary Cells	Breast	TxFlnk	erc2-chromatin15state-all-files/E119_3_TxFlnk.bed		E119	1
-6.782	1	E119 HMEC Mammary Epithelial Primary Cells	Breast	Tx	erc2-chromatin15state-all-files/E119_4_Tx.bed		E119	1
-2.178	1	E119 HMEC Mammary Epithelial Primary Cells	Breast	TxWk	erc2-chromatin15state-all-files/E119_5_TxWk.bed		E119	1
-3.742	1	E119 HMEC Mammary Epithelial Primary Cells	Breast	EnhG	erc2-chromatin15state-all-files/E119_6_EnhG.bed		E119	1
-2.966	1	E119 HMEC Mammary Epithelial Primary Cells	Breast	Enh	erc2-chromatin15state-all-files/E119_7_Enh.bed		E119	1
-1.414	1	E119 HMEC Mammary Epithelial Primary Cells	Breast	ZNF-Rpts	erc2-chromatin15state-all-files/E119_8_ZNF-Rpts.bed		E119	1
-2.294	1	E119 HMEC Mammary Epithelial Primary Cells	Breast	Het	erc2-chromatin15state-all-files/E119_9_Het.bed		E119	1
-1.414	1	E119 HMEC Mammary Epithelial Primary Cells	Breast	TssBiv	erc2-chromatin15state-all-files/E119_10_TssBiv.bed		E119	1
NA	1	E119 HMEC Mammary Epithelial Primary Cells	Breast	BivFlnk	erc2-chromatin15state-all-files/E119_11_BivFlnk.bed		E119	1
-1.414	1	E119 HMEC Mammary Epithelial Primary Cells	Breast	EnhBiv	erc2-chromatin15state-all-files/E119_12_EnhBiv.bed		E119	1
-5.568	1	E119 HMEC Mammary Epithelial Primary Cells	Breast	ReprPC	erc2-chromatin15state-all-files/E119_13_ReprPC.bed		E119	1
-2	1	E117 HeLa-S3 Cervical Carcinoma	Cervix	TssA	erc2-chromatin15state-all-files/E117_1_TssA.bed		E117	1
-5	1	E117 HeLa-S3 Cervical Carcinoma	Cervix	TssAFlnk	erc2-chromatin15state-all-files/E117_2_TssAFlnk.bed		E117	1
NA	1	E117 HeLa-S3 Cervical Carcinoma	Cervix	TxFlnk	erc2-chromatin15state-all-files/E117_3_TxFlnk.bed		E117	1
-4.147	1	E117 HeLa-S3 Cervical Carcinoma	Cervix	Tx	erc2-chromatin15state-all-files/E117_4_Tx.bed		E117	1
-2.522	1	E117 HeLa-S3 Cervical Carcinoma	Cervix	TxWk	erc2-chromatin15state-all-files/E117_5_TxWk.bed		E117	1
-2.55	1	E117 HeLa-S3 Cervical Carcinoma	Cervix	EnhG	erc2-chromatin15state-all-files/E117_6_EnhG.bed		E117	1
-3.676	1	E117 HeLa-S3 Cervical Carcinoma	Cervix	Enh	erc2-chromatin15state-all-files/E117_7_Enh.bed		E117	1
-1.414	1	E117 HeLa-S3 Cervical Carcinoma	Cervix	ZNF-Rpts	erc2-chromatin15state-all-files/E117_8_ZNF-Rpts.bed		E117	1
-7.616	1	E117 HeLa-S3 Cervical Carcinoma	Cervix	Het	erc2-chromatin15state-all-files/E117_9_Het.bed		E117	1
NA	1	E117 HeLa-S3 Cervical Carcinoma	Cervix	TssBiv	erc2-chromatin15state-all-files/E117_10_TssBiv.bed		E117	1
NA	1	E117 HeLa-S3 Cervical Carcinoma	Cervix	BivFlnk	erc2-chromatin15state-all-files/E117_11_BivFlnk.bed		E117	1
-1.732	1	E117 HeLa-S3 Cervical Carcinoma	Cervix	EnhBiv	erc2-chromatin15state-all-files/E117_12_EnhBiv.bed		E117	1
-2.806	1	E117 HeLa-S3 Cervical Carcinoma	Cervix	ReprPC	erc2-chromatin15state-all-files/E117_13_ReprPC.bed		E117	1
-2.236	1	E075 Colonic Mucosa	Digestive	TssA	erc2-chromatin15state-all-files/E075_1_TssA.bed		E075	1
-3.742	1	E075 Colonic Mucosa	Digestive	TssAFlnk	erc2-chromatin15state-all-files/E075_2_TssAFlnk.bed		E075	1
NA	1	E075 Colonic Mucosa	Digestive	TxFlnk	erc2-chromatin15state-all-files/E075_3_TxFlnk.bed		E075	1
-4.399	1	E075 Colonic Mucosa	Digestive	Tx	erc2-chromatin15state-all-files/E075_4_Tx.bed		E075	1
-2.747	1	E075 Colonic Mucosa	Digestive	TxWk	erc2-chromatin15state-all-files/E075_5_TxWk.bed		E075	1
-3	1	E075 Colonic Mucosa	Digestive	EnhG	erc2-chromatin15state-all-files/E075_6_EnhG.bed		E075	1
-6.438	1	E075 Colonic Mucosa	Digestive	Enh	erc2-chromatin15state-all-files/E075_7_Enh.bed		E075	1
-1.732	1	E075 Colonic Mucosa	Digestive	ZNF-Rpts	erc2-chromatin15state-all-files/E075_8_ZNF-Rpts.bed		E075	1
-3.687	1	E075 Colonic Mucosa	Digestive	Het	erc2-chromatin15state-all-files/E075_9_Het.bed		E075	1
NA	1	E075 Colonic Mucosa	Digestive	TssBiv	erc2-chromatin15state-all-files/E075_10_TssBiv.bed		E075	1
-2.236	1	E075 Colonic Mucosa	Digestive	BivFlnk	erc2-chromatin15state-all-files/E075_11_BivFlnk.bed		E075	1
NA	1	E075 Colonic Mucosa	Digestive	EnhBiv	erc2-chromatin15state-all-files/E075_12_EnhBiv.bed		E075	1
-4.528	1	E075 Colonic Mucosa	Digestive	ReprPC	erc2-chromatin15state-all-files/E075_13_ReprPC.bed		E075	1
-2.426	1	E075 Colonic Mucosa	Digestive	ReprPCWk	erc2-chromatin15state-all-files/E075_14_ReprPCWk.bed		E075	1
-3.162	1	E077 Duodenum Mucosa	Digestive	TssA	erc2-chromatin15state-all-files/E077_1_TssA.bed		E077	1
-6.403	1	E077 Duodenum Mucosa	Digestive	TssAFlnk	erc2-chromatin15state-all-files/E077_2_TssAFlnk.bed		E077	1
-1	1	E077 Duodenum Mucosa	Digestive	TxFlnk	erc2-chromatin15state-all-files/E077_3_TxFlnk.bed		E077	1
-3.436	1	E077 Duodenum Mucosa	Digestive	Tx	erc2-chromatin15state-all-files/E077_4_Tx.bed		E077	1
-2.519	1	E077 Duodenum Mucosa	Digestive	TxWk	erc2-chromatin15state-all-files/E077_5_TxWk.bed		E077	1
-3.606	1	E077 Duodenum Mucosa	Digestive	EnhG	erc2-chromatin15state-all-files/E077_6_EnhG.bed		E077	1
-2.888	1	E077 Duodenum Mucosa	Digestive	Enh	erc2-chromatin15state-all-files/E077_7_Enh.bed		E077	1
-2.236	1	E077 Duodenum Mucosa	Digestive	ZNF-Rpts	erc2-chromatin15state-all-files/E077_8_ZNF-Rpts.bed		E077	1
-3.254	1	E077 Duodenum Mucosa	Digestive	Het	erc2-chromatin15state-all-files/E077_9_Het.bed		E077	1
-1.732	1	E077 Duodenum Mucosa	Digestive	TssBiv	erc2-chromatin15state-all-files/E077_10_TssBiv.bed		E077	1
NA	1	E077 Duodenum Mucosa	Digestive	BivFlnk	erc2-chromatin15state-all-files/E077_11_BivFlnk.bed		E077	1
-2.236	1	E077 Duodenum Mucosa	Digestive	EnhBiv	erc2-chromatin15state-all-files/E077_12_EnhBiv.bed		E077	1
-5.831	1	E077 Duodenum Mucosa	Digestive	ReprPC	erc2-chromatin15state-all-files/E077_13_ReprPC.bed		E077	1
-1.414	1	E079 Esophagus	Digestive	TssA	erc2-chromatin15state-all-files/E079_1_TssA.bed		E079	1
-2.236	1	E079 Esophagus	Digestive	TssAFlnk	erc2-chromatin15state-all-files/E079_2_TssAFlnk.bed		E079	1
NA	1	E079 Esophagus	Digestive	TxFlnk	erc2-chromatin15state-all-files/E079_3_TxFlnk.bed		E079	1
-4.049	1	E079 Esophagus	Digestive	Tx	erc2-chromatin15state-all-files/E079_4_Tx.bed		E079	1
-2.29	1	E079 Esophagus	Digestive	TxWk	erc2-chromatin15state-all-files/E079_5_TxWk.bed		E079	1
-5.099	1	E079 Esophagus	Digestive	EnhG	erc2-chromatin15state-all-files/E079_6_EnhG.bed		E079	1
-3.742	1	E079 Esophagus	Digestive	ZNF-Rpts	erc2-chromatin15state-all-files/E079_8_ZNF-Rpts.bed		E079	1
-3.214	1	E079 Esophagus	Digestive	Het	erc2-chromatin15state-all-files/E079_9_Het.bed		E079	1
NA	1	E079 Esophagus	Digestive	TssBiv	erc2-chromatin15state-all-files/E079_10_TssBiv.bed		E079	1
NA	1	E079 Esophagus	Digestive	BivFlnk	erc2-chromatin15state-all-files/E079_11_BivFlnk.bed		E079	1
-2.828	1	E079 Esophagus	Digestive	EnhBiv	erc2-chromatin15state-all-files/E079_12_EnhBiv.bed		E079	1
-2.449	1	E079 Esophagus	Digestive	ReprPC	erc2-chromatin15state-all-files/E079_13_ReprPC.bed		E079	1
-3.073	1	E079 Esophagus	Digestive	ReprPCWk	erc2-chromatin15state-all-files/E079_14_ReprPCWk.bed		E079	1
-2.236	1	E084 Fetal Intestine Large	Digestive	TssA	erc2-chromatin15state-all-files/E084_1_TssA.bed		E084	1
-1.414	1	E084 Fetal Intestine Large	Digestive	TssAFlnk	erc2-chromatin15state-all-files/E084_2_TssAFlnk.bed		E084	1
-1.414	1	E084 Fetal Intestine Large	Digestive	TxFlnk	erc2-chromatin15state-all-files/E084_3_TxFlnk.bed		E084	1
-3.377	1	E084 Fetal Intestine Large	Digestive	Tx	erc2-chromatin15state-all-files/E084_4_Tx.bed		E084	1
-2.396	1	E084 Fetal Intestine Large	Digestive	TxWk	erc2-chromatin15state-all-files/E084_5_TxWk.bed		E084	1
-5.385	1	E084 Fetal Intestine Large	Digestive	EnhG	erc2-chromatin15state-all-files/E084_6_EnhG.bed		E084	1
-3.606	1	E084 Fetal Intestine Large	Digestive	ZNF-Rpts	erc2-chromatin15state-all-files/E084_8_ZNF-Rpts.bed		E084	1
-4.476	1	E084 Fetal Intestine Large	Digestive	Het	erc2-chromatin15state-all-files/E084_9_Het.bed		E084	1
NA	1	E084 Fetal Intestine Large	Digestive	TssBiv	erc2-chromatin15state-all-files/E084_10_TssBiv.bed		E084	1
-2	1	E084 Fetal Intestine Large	Digestive	BivFlnk	erc2-chromatin15state-all-files/E084_11_BivFlnk.bed		E084	1
-2	1	E084 Fetal Intestine Large	Digestive	EnhBiv	erc2-chromatin15state-all-files/E084_12_EnhBiv.bed		E084	1
-2.844	1	E084 Fetal Intestine Large	Digestive	ReprPC	erc2-chromatin15state-all-files/E084_13_ReprPC.bed		E084	1
-2.094	1	E084 Fetal Intestine Large	Digestive	ReprPCWk	erc2-chromatin15state-all-files/E084_14_ReprPCWk.bed		E084	1
NA	1	E085 Fetal Intestine Small	Digestive	TssA	erc2-chromatin15state-all-files/E085_1_TssA.bed		E085	1
-2	1	E085 Fetal Intestine Small	Digestive	TssAFlnk	erc2-chromatin15state-all-files/E085_2_TssAFlnk.bed		E085	1
-2	1	E085 Fetal Intestine Small	Digestive	TxFlnk	erc2-chromatin15state-all-files/E085_3_TxFlnk.bed		E085	1
-3.347	1	E085 Fetal Intestine Small	Digestive	Tx	erc2-chromatin15state-all-files/E085_4_Tx.bed		E085	1
-2.357	1	E085 Fetal Intestine Small	Digestive	TxWk	erc2-chromatin15state-all-files/E085_5_TxWk.bed		E085	1
-4.559	1	E085 Fetal Intestine Small	Digestive	EnhG	erc2-chromatin15state-all-files/E085_6_EnhG.bed		E085	1
-3.803	1	E085 Fetal Intestine Small	Digestive	ZNF-Rpts	erc2-chromatin15state-all-files/E085_8_ZNF-Rpts.bed		E085	1
-3.499	1	E085 Fetal Intestine Small	Digestive	Het	erc2-chromatin15state-all-files/E085_9_Het.bed		E085	1
NA	1	E085 Fetal Intestine Small	Digestive	TssBiv	erc2-chromatin15state-all-files/E085_10_TssBiv.bed		E085	1
-2	1	E085 Fetal Intestine Small	Digestive	BivFlnk	erc2-chromatin15state-all-files/E085_11_BivFlnk.bed		E085	1
-3	1	E085 Fetal Intestine Small	Digestive	EnhBiv	erc2-chromatin15state-all-files/E085_12_EnhBiv.bed		E085	1
-3.731	1	E085 Fetal Intestine Small	Digestive	ReprPC	erc2-chromatin15state-all-files/E085_13_ReprPC.bed		E085	1
-1.414	1	E092 Fetal Stomach	Digestive	TssA	erc2-chromatin15state-all-files/E092_1_TssA.bed		E092	1
-2.236	1	E092 Fetal Stomach	Digestive	TssAFlnk	erc2-chromatin15state-all-files/E092_2_TssAFlnk.bed		E092	1
NA	1	E092 Fetal Stomach	Digestive	TxFlnk	erc2-chromatin15state-all-files/E092_3_TxFlnk.bed		E092	1
-3.154	1	E092 Fetal Stomach	Digestive	Tx	erc2-chromatin15state-all-files/E092_4_Tx.bed		E092	1
-2.463	1	E092 Fetal Stomach	Digestive	TxWk	erc2-chromatin15state-all-files/E092_5_TxWk.bed		E092	1
-5.271	1	E092 Fetal Stomach	Digestive	EnhG	erc2-chromatin15state-all-files/E092_6_EnhG.bed		E092	1
-2.74	1	E092 Fetal Stomach	Digestive	Enh	erc2-chromatin15state-all-files/E092_7_Enh.bed		E092	1
-5	1	E092 Fetal Stomach	Digestive	ZNF-Rpts	erc2-chromatin15state-all-files/E092_8_ZNF-Rpts.bed		E092	1
-3.417	1	E092 Fetal Stomach	Digestive	Het	erc2-chromatin15state-all-files/E092_9_Het.bed		E092	1
-1	1	E092 Fetal Stomach	Digestive	TssBiv	erc2-chromatin15state-all-files/E092_10_TssBiv.bed		E092	1
-1	1	E092 Fetal Stomach	Digestive	BivFlnk	erc2-chromatin15state-all-files/E092_11_BivFlnk.bed		E092	1
-5.052	1	E092 Fetal Stomach	Digestive	EnhBiv	erc2-chromatin15state-all-files/E092_12_EnhBiv.bed		E092	1
-2.449	1	E094 Gastric	Digestive	TssA	erc2-chromatin15state-all-files/E094_1_TssA.bed		E094	1
-1	1	E094 Gastric	Digestive	TssAFlnk	erc2-chromatin15state-all-files/E094_2_TssAFlnk.bed		E094	1
NA	1	E094 Gastric	Digestive	TxFlnk	erc2-chromatin15state-all-files/E094_3_TxFlnk.bed		E094	1
-4.353	1	E094 Gastric	Digestive	Tx	erc2-chromatin15state-all-files/E094_4_Tx.bed		E094	1
-4.69	1	E094 Gastric	Digestive	EnhG	erc2-chromatin15state-all-files/E094_6_EnhG.bed		E094	1
-4.344	1	E094 Gastric	Digestive	Enh	erc2-chromatin15state-all-files/E094_7_Enh.bed		E094	1
-2.449	1	E094 Gastric	Digestive	ZNF-Rpts	erc2-chromatin15state-all-files/E094_8_ZNF-Rpts.bed		E094	1
-4.983	1	E094 Gastric	Digestive	Het	erc2-chromatin15state-all-files/E094_9_Het.bed		E094	1
NA	1	E094 Gastric	Digestive	TssBiv	erc2-chromatin15state-all-files/E094_10_TssBiv.bed		E094	1
NA	1	E094 Gastric	Digestive	BivFlnk	erc2-chromatin15state-all-files/E094_11_BivFlnk.bed		E094	1
NA	1	E094 Gastric	Digestive	EnhBiv	erc2-chromatin15state-all-files/E094_12_EnhBiv.bed		E094	1
NA	1	E094 Gastric	Digestive	ReprPC	erc2-chromatin15state-all-files/E094_13_ReprPC.bed		E094	1
-5.148	1	E094 Gastric	Digestive	ReprPCWk	erc2-chromatin15state-all-files/E094_14_ReprPCWk.bed		E094	1
-5.196	1	E101 Rectal Mucosa Donor 29	Digestive	TssA	erc2-chromatin15state-all-files/E101_1_TssA.bed		E101	1
-5.657	1	E101 Rectal Mucosa Donor 29	Digestive	TssAFlnk	erc2-chromatin15state-all-files/E101_2_TssAFlnk.bed		E101	1
NA	1	E101 Rectal Mucosa Donor 29	Digestive	TxFlnk	erc2-chromatin15state-all-files/E101_3_TxFlnk.bed		E101	1
-3.272	1	E101 Rectal Mucosa Donor 29	Digestive	Tx	erc2-chromatin15state-all-files/E101_4_Tx.bed		E101	1
-2.546	1	E101 Rectal Mucosa Donor 29	Digestive	TxWk	erc2-chromatin15state-all-files/E101_5_TxWk.bed		E101	1
-2.236	1	E101 Rectal Mucosa Donor 29	Digestive	EnhG	erc2-chromatin15state-all-files/E101_6_EnhG.bed		E101	1
-4.656	1	E101 Rectal Mucosa Donor 29	Digestive	Enh	erc2-chromatin15state-all-files/E101_7_Enh.bed		E101	1
-1.414	1	E101 Rectal Mucosa Donor 29	Digestive	ZNF-Rpts	erc2-chromatin15state-all-files/E101_8_ZNF-Rpts.bed		E101	1
-4.473	1	E101 Rectal Mucosa Donor 29	Digestive	Het	erc2-chromatin15state-all-files/E101_9_Het.bed		E101	1
-1.732	1	E101 Rectal Mucosa Donor 29	Digestive	TssBiv	erc2-chromatin15state-all-files/E101_10_TssBiv.bed		E101	1
NA	1	E101 Rectal Mucosa Donor 29	Digestive	BivFlnk	erc2-chromatin15state-all-files/E101_11_BivFlnk.bed		E101	1
-1.732	1	E101 Rectal Mucosa Donor 29	Digestive	EnhBiv	erc2-chromatin15state-all-files/E101_12_EnhBiv.bed		E101	1
-5.477	1	E101 Rectal Mucosa Donor 29	Digestive	ReprPC	erc2-chromatin15state-all-files/E101_13_ReprPC.bed		E101	1
-2.212	1	E101 Rectal Mucosa Donor 29	Digestive	ReprPCWk	erc2-chromatin15state-all-files/E101_14_ReprPCWk.bed		E101	1
-2.449	1	E102 Rectal Mucosa Donor 31	Digestive	TssA	erc2-chromatin15state-all-files/E102_1_TssA.bed		E102	1
-5.385	1	E102 Rectal Mucosa Donor 31	Digestive	TssAFlnk	erc2-chromatin15state-all-files/E102_2_TssAFlnk.bed		E102	1
NA	1	E102 Rectal Mucosa Donor 31	Digestive	TxFlnk	erc2-chromatin15state-all-files/E102_3_TxFlnk.bed		E102	1
-3.912	1	E102 Rectal Mucosa Donor 31	Digestive	Tx	erc2-chromatin15state-all-files/E102_4_Tx.bed		E102	1
-2.534	1	E102 Rectal Mucosa Donor 31	Digestive	TxWk	erc2-chromatin15state-all-files/E102_5_TxWk.bed		E102	1
-2	1	E102 Rectal Mucosa Donor 31	Digestive	EnhG	erc2-chromatin15state-all-files/E102_6_EnhG.bed		E102	1
-3.093	1	E102 Rectal Mucosa Donor 31	Digestive	Enh	erc2-chromatin15state-all-files/E102_7_Enh.bed		E102	1
-1	1	E102 Rectal Mucosa Donor 31	Digestive	ZNF-Rpts	erc2-chromatin15state-all-files/E102_8_ZNF-Rpts.bed		E102	1
-7.616	1	E102 Rectal Mucosa Donor 31	Digestive	Het	erc2-chromatin15state-all-files/E102_9_Het.bed		E102	1
-1.414	1	E102 Rectal Mucosa Donor 31	Digestive	TssBiv	erc2-chromatin15state-all-files/E102_10_TssBiv.bed		E102	1
NA	1	E102 Rectal Mucosa Donor 31	Digestive	BivFlnk	erc2-chromatin15state-all-files/E102_11_BivFlnk.bed		E102	1
-1	1	E102 Rectal Mucosa Donor 31	Digestive	EnhBiv	erc2-chromatin15state-all-files/E102_12_EnhBiv.bed		E102	1
-5.292	1	E102 Rectal Mucosa Donor 31	Digestive	ReprPC	erc2-chromatin15state-all-files/E102_13_ReprPC.bed		E102	1
-1.414	1	E106 Sigmoid Colon	Digestive	TssA	erc2-chromatin15state-all-files/E106_1_TssA.bed		E106	1
-1	1	E106 Sigmoid Colon	Digestive	TssAFlnk	erc2-chromatin15state-all-files/E106_2_TssAFlnk.bed		E106	1
NA	1	E106 Sigmoid Colon	Digestive	TxFlnk	erc2-chromatin15state-all-files/E106_3_TxFlnk.bed		E106	1
-4.008	1	E106 Sigmoid Colon	Digestive	Tx	erc2-chromatin15state-all-files/E106_4_Tx.bed		E106	1
-2.451	1	E106 Sigmoid Colon	Digestive	TxWk	erc2-chromatin15state-all-files/E106_5_TxWk.bed		E106	1
-2.739	1	E106 Sigmoid Colon	Digestive	EnhG	erc2-chromatin15state-all-files/E106_6_EnhG.bed		E106	1
-3.255	1	E106 Sigmoid Colon	Digestive	Enh	erc2-chromatin15state-all-files/E106_7_Enh.bed		E106	1
-2	1	E106 Sigmoid Colon	Digestive	ZNF-Rpts	erc2-chromatin15state-all-files/E106_8_ZNF-Rpts.bed		E106	1
NA	1	E106 Sigmoid Colon	Digestive	TssBiv	erc2-chromatin15state-all-files/E106_10_TssBiv.bed		E106	1
NA	1	E106 Sigmoid Colon	Digestive	BivFlnk	erc2-chromatin15state-all-files/E106_11_BivFlnk.bed		E106	1
-2	1	E106 Sigmoid Colon	Digestive	EnhBiv	erc2-chromatin15state-all-files/E106_12_EnhBiv.bed		E106	1
-3.873	1	E106 Sigmoid Colon	Digestive	ReprPC	erc2-chromatin15state-all-files/E106_13_ReprPC.bed		E106	1
-1.414	1	E109 Small Intestine	Digestive	TssA	erc2-chromatin15state-all-files/E109_1_TssA.bed		E109	1
NA	1	E109 Small Intestine	Digestive	TssAFlnk	erc2-chromatin15state-all-files/E109_2_TssAFlnk.bed		E109	1
NA	1	E109 Small Intestine	Digestive	TxFlnk	erc2-chromatin15state-all-files/E109_3_TxFlnk.bed		E109	1
-3.391	1	E109 Small Intestine	Digestive	Tx	erc2-chromatin15state-all-files/E109_4_Tx.bed		E109	1
-2.58	1	E109 Small Intestine	Digestive	TxWk	erc2-chromatin15state-all-files/E109_5_TxWk.bed		E109	1
-1.414	1	E109 Small Intestine	Digestive	EnhG	erc2-chromatin15state-all-files/E109_6_EnhG.bed		E109	1
-3.958	1	E109 Small Intestine	Digestive	Enh	erc2-chromatin15state-all-files/E109_7_Enh.bed		E109	1
-1	1	E109 Small Intestine	Digestive	ZNF-Rpts	erc2-chromatin15state-all-files/E109_8_ZNF-Rpts.bed		E109	1
-5	1	E109 Small Intestine	Digestive	Het	erc2-chromatin15state-all-files/E109_9_Het.bed		E109	1
NA	1	E109 Small Intestine	Digestive	TssBiv	erc2-chromatin15state-all-files/E109_10_TssBiv.bed		E109	1
NA	1	E109 Small Intestine	Digestive	BivFlnk	erc2-chromatin15state-all-files/E109_11_BivFlnk.bed		E109	1
-1	1	E109 Small Intestine	Digestive	EnhBiv	erc2-chromatin15state-all-files/E109_12_EnhBiv.bed		E109	1
-4.945	1	E109 Small Intestine	Digestive	ReprPC	erc2-chromatin15state-all-files/E109_13_ReprPC.bed		E109	1
-1.414	1	E110 Stomach Mucosa	Digestive	TssA	erc2-chromatin15state-all-files/E110_1_TssA.bed		E110	1
-3.606	1	E110 Stomach Mucosa	Digestive	TssAFlnk	erc2-chromatin15state-all-files/E110_2_TssAFlnk.bed		E110	1
NA	1	E110 Stomach Mucosa	Digestive	TxFlnk	erc2-chromatin15state-all-files/E110_3_TxFlnk.bed		E110	1
-3.464	1	E110 Stomach Mucosa	Digestive	Tx	erc2-chromatin15state-all-files/E110_4_Tx.bed		E110	1
-2.706	1	E110 Stomach Mucosa	Digestive	TxWk	erc2-chromatin15state-all-files/E110_5_TxWk.bed		E110	1
-1	1	E110 Stomach Mucosa	Digestive	EnhG	erc2-chromatin15state-all-files/E110_6_EnhG.bed		E110	1
NA	1	E110 Stomach Mucosa	Digestive	ZNF-Rpts	erc2-chromatin15state-all-files/E110_8_ZNF-Rpts.bed		E110	1
-3.162	1	E110 Stomach Mucosa	Digestive	Het	erc2-chromatin15state-all-files/E110_9_Het.bed		E110	1
NA	1	E110 Stomach Mucosa	Digestive	TssBiv	erc2-chromatin15state-all-files/E110_10_TssBiv.bed		E110	1
NA	1	E110 Stomach Mucosa	Digestive	BivFlnk	erc2-chromatin15state-all-files/E110_11_BivFlnk.bed		E110	1
-3.317	1	E110 Stomach Mucosa	Digestive	EnhBiv	erc2-chromatin15state-all-files/E110_12_EnhBiv.bed		E110	1
-5.339	1	E110 Stomach Mucosa	Digestive	ReprPC	erc2-chromatin15state-all-files/E110_13_ReprPC.bed		E110	1
-1	1	E122 HUVEC Umbilical Vein Endothelial Primary Cells	Endothelial	TssA	erc2-chromatin15state-all-files/E122_1_TssA.bed		E122	1
-5.657	1	E122 HUVEC Umbilical Vein Endothelial Primary Cells	Endothelial	TssAFlnk	erc2-chromatin15state-all-files/E122_2_TssAFlnk.bed		E122	1
NA	1	E122 HUVEC Umbilical Vein Endothelial Primary Cells	Endothelial	TxFlnk	erc2-chromatin15state-all-files/E122_3_TxFlnk.bed		E122	1
-5.396	1	E122 HUVEC Umbilical Vein Endothelial Primary Cells	Endothelial	Tx	erc2-chromatin15state-all-files/E122_4_Tx.bed		E122	1
-2.771	1	E122 HUVEC Umbilical Vein Endothelial Primary Cells	Endothelial	TxWk	erc2-chromatin15state-all-files/E122_5_TxWk.bed		E122	1
-3	1	E122 HUVEC Umbilical Vein Endothelial Primary Cells	Endothelial	EnhG	erc2-chromatin15state-all-files/E122_6_EnhG.bed		E122	1
-3.103	1	E122 HUVEC Umbilical Vein Endothelial Primary Cells	Endothelial	Enh	erc2-chromatin15state-all-files/E122_7_Enh.bed		E122	1
NA	1	E122 HUVEC Umbilical Vein Endothelial Primary Cells	Endothelial	ZNF-Rpts	erc2-chromatin15state-all-files/E122_8_ZNF-Rpts.bed		E122	1
NA	1	E122 HUVEC Umbilical Vein Endothelial Primary Cells	Endothelial	TssBiv	erc2-chromatin15state-all-files/E122_10_TssBiv.bed		E122	1
NA	1	E122 HUVEC Umbilical Vein Endothelial Primary Cells	Endothelial	BivFlnk	erc2-chromatin15state-all-files/E122_11_BivFlnk.bed		E122	1
-1	1	E122 HUVEC Umbilical Vein Endothelial Primary Cells	Endothelial	EnhBiv	erc2-chromatin15state-all-files/E122_12_EnhBiv.bed		E122	1
-3.464	1	E027 Breast Myoepithelial Primary Cells	Epithelial	TssA	erc2-chromatin15state-all-files/E027_1_TssA.bed		E027	1
-4	1	E027 Breast Myoepithelial Primary Cells	Epithelial	TssAFlnk	erc2-chromatin15state-all-files/E027_2_TssAFlnk.bed		E027	1
-1	1	E027 Breast Myoepithelial Primary Cells	Epithelial	TxFlnk	erc2-chromatin15state-all-files/E027_3_TxFlnk.bed		E027	1
-2.931	1	E027 Breast Myoepithelial Primary Cells	Epithelial	Tx	erc2-chromatin15state-all-files/E027_4_Tx.bed		E027	1
-2.303	1	E027 Breast Myoepithelial Primary Cells	Epithelial	TxWk	erc2-chromatin15state-all-files/E027_5_TxWk.bed		E027	1
-6.708	1	E027 Breast Myoepithelial Primary Cells	Epithelial	EnhG	erc2-chromatin15state-all-files/E027_6_EnhG.bed		E027	1
-5.099	1	E027 Breast Myoepithelial Primary Cells	Epithelial	ZNF-Rpts	erc2-chromatin15state-all-files/E027_8_ZNF-Rpts.bed		E027	1
-2.994	1	E027 Breast Myoepithelial Primary Cells	Epithelial	Het	erc2-chromatin15state-all-files/E027_9_Het.bed		E027	1
NA	1	E027 Breast Myoepithelial Primary Cells	Epithelial	TssBiv	erc2-chromatin15state-all-files/E027_10_TssBiv.bed		E027	1
NA	1	E027 Breast Myoepithelial Primary Cells	Epithelial	BivFlnk	erc2-chromatin15state-all-files/E027_11_BivFlnk.bed		E027	1
-4.583	1	E027 Breast Myoepithelial Primary Cells	Epithelial	EnhBiv	erc2-chromatin15state-all-files/E027_12_EnhBiv.bed		E027	1
-3.365	1	E027 Breast Myoepithelial Primary Cells	Epithelial	ReprPC	erc2-chromatin15state-all-files/E027_13_ReprPC.bed		E027	1
NA	1	E028 Breast variant Human Mammary Epithelial Cells (vHMEC)	Epithelial	TssA	erc2-chromatin15state-all-files/E028_1_TssA.bed		E028	1
-2.449	1	E028 Breast variant Human Mammary Epithelial Cells (vHMEC)	Epithelial	TssAFlnk	erc2-chromatin15state-all-files/E028_2_TssAFlnk.bed		E028	1
NA	1	E028 Breast variant Human Mammary Epithelial Cells (vHMEC)	Epithelial	TxFlnk	erc2-chromatin15state-all-files/E028_3_TxFlnk.bed		E028	1
-3.508	1	E028 Breast variant Human Mammary Epithelial Cells (vHMEC)	Epithelial	Tx	erc2-chromatin15state-all-files/E028_4_Tx.bed		E028	1
-2.161	1	E028 Breast variant Human Mammary Epithelial Cells (vHMEC)	Epithelial	TxWk	erc2-chromatin15state-all-files/E028_5_TxWk.bed		E028	1
-5	1	E028 Breast variant Human Mammary Epithelial Cells (vHMEC)	Epithelial	EnhG	erc2-chromatin15state-all-files/E028_6_EnhG.bed		E028	1
-2.809	1	E028 Breast variant Human Mammary Epithelial Cells (vHMEC)	Epithelial	Enh	erc2-chromatin15state-all-files/E028_7_Enh.bed		E028	1
-2.646	1	E028 Breast variant Human Mammary Epithelial Cells (vHMEC)	Epithelial	ZNF-Rpts	erc2-chromatin15state-all-files/E028_8_ZNF-Rpts.bed		E028	1
NA	1	E028 Breast variant Human Mammary Epithelial Cells (vHMEC)	Epithelial	TssBiv	erc2-chromatin15state-all-files/E028_10_TssBiv.bed		E028	1
NA	1	E028 Breast variant Human Mammary Epithelial Cells (vHMEC)	Epithelial	BivFlnk	erc2-chromatin15state-all-files/E028_11_BivFlnk.bed		E028	1
-2.646	1	E028 Breast variant Human Mammary Epithelial Cells (vHMEC)	Epithelial	EnhBiv	erc2-chromatin15state-all-files/E028_12_EnhBiv.bed		E028	1
-2.185	1	E028 Breast variant Human Mammary Epithelial Cells (vHMEC)	Epithelial	ReprPCWk	erc2-chromatin15state-all-files/E028_14_ReprPCWk.bed		E028	1
-1	1	E055 Foreskin Fibroblast Primary Cells skin01	Epithelial	TssA	erc2-chromatin15state-all-files/E055_1_TssA.bed		E055	1
-7.211	1	E055 Foreskin Fibroblast Primary Cells skin01	Epithelial	TssAFlnk	erc2-chromatin15state-all-files/E055_2_TssAFlnk.bed		E055	1
-2	1	E055 Foreskin Fibroblast Primary Cells skin01	Epithelial	TxFlnk	erc2-chromatin15state-all-files/E055_3_TxFlnk.bed		E055	1
-3.137	1	E055 Foreskin Fibroblast Primary Cells skin01	Epithelial	Tx	erc2-chromatin15state-all-files/E055_4_Tx.bed		E055	1
-2.542	1	E055 Foreskin Fibroblast Primary Cells skin01	Epithelial	TxWk	erc2-chromatin15state-all-files/E055_5_TxWk.bed		E055	1
-5.523	1	E055 Foreskin Fibroblast Primary Cells skin01	Epithelial	EnhG	erc2-chromatin15state-all-files/E055_6_EnhG.bed		E055	1
-3.035	1	E055 Foreskin Fibroblast Primary Cells skin01	Epithelial	Enh	erc2-chromatin15state-all-files/E055_7_Enh.bed		E055	1
-3.606	1	E055 Foreskin Fibroblast Primary Cells skin01	Epithelial	ZNF-Rpts	erc2-chromatin15state-all-files/E055_8_ZNF-Rpts.bed		E055	1
-2	1	E055 Foreskin Fibroblast Primary Cells skin01	Epithelial	TssBiv	erc2-chromatin15state-all-files/E055_10_TssBiv.bed		E055	1
-2.828	1	E055 Foreskin Fibroblast Primary Cells skin01	Epithelial	BivFlnk	erc2-chromatin15state-all-files/E055_11_BivFlnk.bed		E055	1
-2.46	1	E055 Foreskin Fibroblast Primary Cells skin01	Epithelial	ReprPC	erc2-chromatin15state-all-files/E055_13_ReprPC.bed		E055	1
-3	1	E056 Foreskin Fibroblast Primary Cells skin02	Epithelial	TssA	erc2-chromatin15state-all-files/E056_1_TssA.bed		E056	1
-5.831	1	E056 Foreskin Fibroblast Primary Cells skin02	Epithelial	TssAFlnk	erc2-chromatin15state-all-files/E056_2_TssAFlnk.bed		E056	1
-3.317	1	E056 Foreskin Fibroblast Primary Cells skin02	Epithelial	TxFlnk	erc2-chromatin15state-all-files/E056_3_TxFlnk.bed		E056	1
-3.653	1	E056 Foreskin Fibroblast Primary Cells skin02	Epithelial	Tx	erc2-chromatin15state-all-files/E056_4_Tx.bed		E056	1
-2.383	1	E056 Foreskin Fibroblast Primary Cells skin02	Epithelial	TxWk	erc2-chromatin15state-all-files/E056_5_TxWk.bed		E056	1
-5.701	1	E056 Foreskin Fibroblast Primary Cells skin02	Epithelial	EnhG	erc2-chromatin15state-all-files/E056_6_EnhG.bed		E056	1
-3.627	1	E056 Foreskin Fibroblast Primary Cells skin02	Epithelial	Enh	erc2-chromatin15state-all-files/E056_7_Enh.bed		E056	1
-3.606	1	E056 Foreskin Fibroblast Primary Cells skin02	Epithelial	ZNF-Rpts	erc2-chromatin15state-all-files/E056_8_ZNF-Rpts.bed		E056	1
-1.732	1	E056 Foreskin Fibroblast Primary Cells skin02	Epithelial	TssBiv	erc2-chromatin15state-all-files/E056_10_TssBiv.bed		E056	1
-2.828	1	E056 Foreskin Fibroblast Primary Cells skin02	Epithelial	BivFlnk	erc2-chromatin15state-all-files/E056_11_BivFlnk.bed		E056	1
-5	1	E056 Foreskin Fibroblast Primary Cells skin02	Epithelial	EnhBiv	erc2-chromatin15state-all-files/E056_12_EnhBiv.bed		E056	1
-3	1	E057 Foreskin Keratinocyte Primary Cells skin02	Epithelial	TssA	erc2-chromatin15state-all-files/E057_1_TssA.bed		E057	1
-6	1	E057 Foreskin Keratinocyte Primary Cells skin02	Epithelial	TssAFlnk	erc2-chromatin15state-all-files/E057_2_TssAFlnk.bed		E057	1
-2	1	E057 Foreskin Keratinocyte Primary Cells skin02	Epithelial	TxFlnk	erc2-chromatin15state-all-files/E057_3_TxFlnk.bed		E057	1
-3.332	1	E057 Foreskin Keratinocyte Primary Cells skin02	Epithelial	Tx	erc2-chromatin15state-all-files/E057_4_Tx.bed		E057	1
-2.356	1	E057 Foreskin Keratinocyte Primary Cells skin02	Epithelial	TxWk	erc2-chromatin15state-all-files/E057_5_TxWk.bed		E057	1
-7	1	E057 Foreskin Keratinocyte Primary Cells skin02	Epithelial	EnhG	erc2-chromatin15state-all-files/E057_6_EnhG.bed		E057	1
-3.015	1	E057 Foreskin Keratinocyte Primary Cells skin02	Epithelial	Enh	erc2-chromatin15state-all-files/E057_7_Enh.bed		E057	1
-2.646	1	E057 Foreskin Keratinocyte Primary Cells skin02	Epithelial	ZNF-Rpts	erc2-chromatin15state-all-files/E057_8_ZNF-Rpts.bed		E057	1
-3.252	1	E057 Foreskin Keratinocyte Primary Cells skin02	Epithelial	Het	erc2-chromatin15state-all-files/E057_9_Het.bed		E057	1
NA	1	E057 Foreskin Keratinocyte Primary Cells skin02	Epithelial	TssBiv	erc2-chromatin15state-all-files/E057_10_TssBiv.bed		E057	1
-1.414	1	E057 Foreskin Keratinocyte Primary Cells skin02	Epithelial	BivFlnk	erc2-chromatin15state-all-files/E057_11_BivFlnk.bed		E057	1
-3.464	1	E057 Foreskin Keratinocyte Primary Cells skin02	Epithelial	EnhBiv	erc2-chromatin15state-all-files/E057_12_EnhBiv.bed		E057	1
-2.052	1	E057 Foreskin Keratinocyte Primary Cells skin02	Epithelial	ReprPCWk	erc2-chromatin15state-all-files/E057_14_ReprPCWk.bed		E057	1
-1.732	1	E058 Foreskin Keratinocyte Primary Cells skin03	Epithelial	TssA	erc2-chromatin15state-all-files/E058_1_TssA.bed		E058	1
-5.099	1	E058 Foreskin Keratinocyte Primary Cells skin03	Epithelial	TssAFlnk	erc2-chromatin15state-all-files/E058_2_TssAFlnk.bed		E058	1
-1.414	1	E058 Foreskin Keratinocyte Primary Cells skin03	Epithelial	TxFlnk	erc2-chromatin15state-all-files/E058_3_TxFlnk.bed		E058	1
-3.291	1	E058 Foreskin Keratinocyte Primary Cells skin03	Epithelial	Tx	erc2-chromatin15state-all-files/E058_4_Tx.bed		E058	1
-2.512	1	E058 Foreskin Keratinocyte Primary Cells skin03	Epithelial	TxWk	erc2-chromatin15state-all-files/E058_5_TxWk.bed		E058	1
-6.557	1	E058 Foreskin Keratinocyte Primary Cells skin03	Epithelial	EnhG	erc2-chromatin15state-all-files/E058_6_EnhG.bed		E058	1
-2.728	1	E058 Foreskin Keratinocyte Primary Cells skin03	Epithelial	Enh	erc2-chromatin15state-all-files/E058_7_Enh.bed		E058	1
-4.123	1	E058 Foreskin Keratinocyte Primary Cells skin03	Epithelial	ZNF-Rpts	erc2-chromatin15state-all-files/E058_8_ZNF-Rpts.bed		E058	1
-1	1	E058 Foreskin Keratinocyte Primary Cells skin03	Epithelial	TssBiv	erc2-chromatin15state-all-files/E058_10_TssBiv.bed		E058	1
-1	1	E058 Foreskin Keratinocyte Primary Cells skin03	Epithelial	BivFlnk	erc2-chromatin15state-all-files/E058_11_BivFlnk.bed		E058	1
-3.742	1	E058 Foreskin Keratinocyte Primary Cells skin03	Epithelial	EnhBiv	erc2-chromatin15state-all-files/E058_12_EnhBiv.bed		E058	1
-3.159	1	E058 Foreskin Keratinocyte Primary Cells skin03	Epithelial	ReprPC	erc2-chromatin15state-all-files/E058_13_ReprPC.bed		E058	1
-3.162	1	E059 Foreskin Melanocyte Primary Cells skin01	Epithelial	TssA	erc2-chromatin15state-all-files/E059_1_TssA.bed		E059	1
-3.162	1	E059 Foreskin Melanocyte Primary Cells skin01	Epithelial	TssAFlnk	erc2-chromatin15state-all-files/E059_2_TssAFlnk.bed		E059	1
-1	1	E059 Foreskin Melanocyte Primary Cells skin01	Epithelial	TxFlnk	erc2-chromatin15state-all-files/E059_3_TxFlnk.bed		E059	1
-3.969	1	E059 Foreskin Melanocyte Primary Cells skin01	Epithelial	Tx	erc2-chromatin15state-all-files/E059_4_Tx.bed		E059	1
-2.371	1	E059 Foreskin Melanocyte Primary Cells skin01	Epithelial	TxWk	erc2-chromatin15state-all-files/E059_5_TxWk.bed		E059	1
-6	1	E059 Foreskin Melanocyte Primary Cells skin01	Epithelial	EnhG	erc2-chromatin15state-all-files/E059_6_EnhG.bed		E059	1
-4.216	1	E059 Foreskin Melanocyte Primary Cells skin01	Epithelial	Enh	erc2-chromatin15state-all-files/E059_7_Enh.bed		E059	1
-6	1	E059 Foreskin Melanocyte Primary Cells skin01	Epithelial	ZNF-Rpts	erc2-chromatin15state-all-files/E059_8_ZNF-Rpts.bed		E059	1
-2.699	1	E059 Foreskin Melanocyte Primary Cells skin01	Epithelial	Het	erc2-chromatin15state-all-files/E059_9_Het.bed		E059	1
-1	1	E059 Foreskin Melanocyte Primary Cells skin01	Epithelial	TssBiv	erc2-chromatin15state-all-files/E059_10_TssBiv.bed		E059	1
-1.414	1	E059 Foreskin Melanocyte Primary Cells skin01	Epithelial	BivFlnk	erc2-chromatin15state-all-files/E059_11_BivFlnk.bed		E059	1
-5	1	E059 Foreskin Melanocyte Primary Cells skin01	Epithelial	EnhBiv	erc2-chromatin15state-all-files/E059_12_EnhBiv.bed		E059	1
NA	1	E061 Foreskin Melanocyte Primary Cells skin03	Epithelial	TssA	erc2-chromatin15state-all-files/E061_1_TssA.bed		E061	1
-3.464	1	E061 Foreskin Melanocyte Primary Cells skin03	Epithelial	TssAFlnk	erc2-chromatin15state-all-files/E061_2_TssAFlnk.bed		E061	1
NA	1	E061 Foreskin Melanocyte Primary Cells skin03	Epithelial	TxFlnk	erc2-chromatin15state-all-files/E061_3_TxFlnk.bed		E061	1
-3.392	1	E061 Foreskin Melanocyte Primary Cells skin03	Epithelial	Tx	erc2-chromatin15state-all-files/E061_4_Tx.bed		E061	1
-2.535	1	E061 Foreskin Melanocyte Primary Cells skin03	Epithelial	TxWk	erc2-chromatin15state-all-files/E061_5_TxWk.bed		E061	1
-5.099	1	E061 Foreskin Melanocyte Primary Cells skin03	Epithelial	EnhG	erc2-chromatin15state-all-files/E061_6_EnhG.bed		E061	1
-2.896	1	E061 Foreskin Melanocyte Primary Cells skin03	Epithelial	Enh	erc2-chromatin15state-all-files/E061_7_Enh.bed		E061	1
-4.243	1	E061 Foreskin Melanocyte Primary Cells skin03	Epithelial	ZNF-Rpts	erc2-chromatin15state-all-files/E061_8_ZNF-Rpts.bed		E061	1
-1	1	E061 Foreskin Melanocyte Primary Cells skin03	Epithelial	TssBiv	erc2-chromatin15state-all-files/E061_10_TssBiv.bed		E061	1
-2	1	E061 Foreskin Melanocyte Primary Cells skin03	Epithelial	BivFlnk	erc2-chromatin15state-all-files/E061_11_BivFlnk.bed		E061	1
-1.414	1	E061 Foreskin Melanocyte Primary Cells skin03	Epithelial	EnhBiv	erc2-chromatin15state-all-files/E061_12_EnhBiv.bed		E061	1
-2	1	E126 NHDF-Ad Adult Dermal Fibroblast Primary Cells	Epithelial	TssA	erc2-chromatin15state-all-files/E126_1_TssA.bed		E126	1
-4.637	1	E126 NHDF-Ad Adult Dermal Fibroblast Primary Cells	Epithelial	TssAFlnk	erc2-chromatin15state-all-files/E126_2_TssAFlnk.bed		E126	1
-1	1	E126 NHDF-Ad Adult Dermal Fibroblast Primary Cells	Epithelial	TxFlnk	erc2-chromatin15state-all-files/E126_3_TxFlnk.bed		E126	1
-5.334	1	E126 NHDF-Ad Adult Dermal Fibroblast Primary Cells	Epithelial	Tx	erc2-chromatin15state-all-files/E126_4_Tx.bed		E126	1
-2.393	1	E126 NHDF-Ad Adult Dermal Fibroblast Primary Cells	Epithelial	TxWk	erc2-chromatin15state-all-files/E126_5_TxWk.bed		E126	1
-4.472	1	E126 NHDF-Ad Adult Dermal Fibroblast Primary Cells	Epithelial	EnhG	erc2-chromatin15state-all-files/E126_6_EnhG.bed		E126	1
NA	1	E126 NHDF-Ad Adult Dermal Fibroblast Primary Cells	Epithelial	ZNF-Rpts	erc2-chromatin15state-all-files/E126_8_ZNF-Rpts.bed		E126	1
-6.325	1	E126 NHDF-Ad Adult Dermal Fibroblast Primary Cells	Epithelial	Het	erc2-chromatin15state-all-files/E126_9_Het.bed		E126	1
NA	1	E126 NHDF-Ad Adult Dermal Fibroblast Primary Cells	Epithelial	TssBiv	erc2-chromatin15state-all-files/E126_10_TssBiv.bed		E126	1
NA	1	E126 NHDF-Ad Adult Dermal Fibroblast Primary Cells	Epithelial	BivFlnk	erc2-chromatin15state-all-files/E126_11_BivFlnk.bed		E126	1
-2	1	E126 NHDF-Ad Adult Dermal Fibroblast Primary Cells	Epithelial	EnhBiv	erc2-chromatin15state-all-files/E126_12_EnhBiv.bed		E126	1
-2.158	1	E126 NHDF-Ad Adult Dermal Fibroblast Primary Cells	Epithelial	ReprPCWk	erc2-chromatin15state-all-files/E126_14_ReprPCWk.bed		E126	1
NA	1	E127 NHEK-Epidermal Keratinocyte Primary Cells	Epithelial	TssA	erc2-chromatin15state-all-files/E127_1_TssA.bed		E127	1
-7.211	1	E127 NHEK-Epidermal Keratinocyte Primary Cells	Epithelial	TssAFlnk	erc2-chromatin15state-all-files/E127_2_TssAFlnk.bed		E127	1
-1	1	E127 NHEK-Epidermal Keratinocyte Primary Cells	Epithelial	TxFlnk	erc2-chromatin15state-all-files/E127_3_TxFlnk.bed		E127	1
-5.403	1	E127 NHEK-Epidermal Keratinocyte Primary Cells	Epithelial	Tx	erc2-chromatin15state-all-files/E127_4_Tx.bed		E127	1
-2.495	1	E127 NHEK-Epidermal Keratinocyte Primary Cells	Epithelial	TxWk	erc2-chromatin15state-all-files/E127_5_TxWk.bed		E127	1
-4.796	1	E127 NHEK-Epidermal Keratinocyte Primary Cells	Epithelial	EnhG	erc2-chromatin15state-all-files/E127_6_EnhG.bed		E127	1
-3.031	1	E127 NHEK-Epidermal Keratinocyte Primary Cells	Epithelial	Enh	erc2-chromatin15state-all-files/E127_7_Enh.bed		E127	1
NA	1	E127 NHEK-Epidermal Keratinocyte Primary Cells	Epithelial	ZNF-Rpts	erc2-chromatin15state-all-files/E127_8_ZNF-Rpts.bed		E127	1
-2.595	1	E127 NHEK-Epidermal Keratinocyte Primary Cells	Epithelial	Het	erc2-chromatin15state-all-files/E127_9_Het.bed		E127	1
NA	1	E127 NHEK-Epidermal Keratinocyte Primary Cells	Epithelial	TssBiv	erc2-chromatin15state-all-files/E127_10_TssBiv.bed		E127	1
-1.414	1	E127 NHEK-Epidermal Keratinocyte Primary Cells	Epithelial	BivFlnk	erc2-chromatin15state-all-files/E127_11_BivFlnk.bed		E127	1
-3.873	1	E127 NHEK-Epidermal Keratinocyte Primary Cells	Epithelial	EnhBiv	erc2-chromatin15state-all-files/E127_12_EnhBiv.bed		E127	1
-3.464	1	E001 ES-I3	ESC	TssA	erc2-chromatin15state-all-files/E001_1_TssA.bed		E001	1
-4.359	1	E001 ES-I3	ESC	TssAFlnk	erc2-chromatin15state-all-files/E001_2_TssAFlnk.bed		E001	1
NA	1	E001 ES-I3	ESC	TxFlnk	erc2-chromatin15state-all-files/E001_3_TxFlnk.bed		E001	1
-4.848	1	E001 ES-I3	ESC	Tx	erc2-chromatin15state-all-files/E001_4_Tx.bed		E001	1
-2.283	1	E001 ES-I3	ESC	TxWk	erc2-chromatin15state-all-files/E001_5_TxWk.bed		E001	1
-2.646	1	E001 ES-I3	ESC	EnhG	erc2-chromatin15state-all-files/E001_6_EnhG.bed		E001	1
-2.904	1	E001 ES-I3	ESC	Enh	erc2-chromatin15state-all-files/E001_7_Enh.bed		E001	1
-3.464	1	E001 ES-I3	ESC	ZNF-Rpts	erc2-chromatin15state-all-files/E001_8_ZNF-Rpts.bed		E001	1
-3.298	1	E001 ES-I3	ESC	Het	erc2-chromatin15state-all-files/E001_9_Het.bed		E001	1
-1.732	1	E001 ES-I3	ESC	TssBiv	erc2-chromatin15state-all-files/E001_10_TssBiv.bed		E001	1
-1	1	E001 ES-I3	ESC	BivFlnk	erc2-chromatin15state-all-files/E001_11_BivFlnk.bed		E001	1
-4.123	1	E001 ES-I3	ESC	EnhBiv	erc2-chromatin15state-all-files/E001_12_EnhBiv.bed		E001	1
-5.012	1	E001 ES-I3	ESC	ReprPC	erc2-chromatin15state-all-files/E001_13_ReprPC.bed		E001	1
-2.828	1	E002 ES-WA7	ESC	TssA	erc2-chromatin15state-all-files/E002_1_TssA.bed		E002	1
-1.732	1	E002 ES-WA7	ESC	TssAFlnk	erc2-chromatin15state-all-files/E002_2_TssAFlnk.bed		E002	1
NA	1	E002 ES-WA7	ESC	TxFlnk	erc2-chromatin15state-all-files/E002_3_TxFlnk.bed		E002	1
-1	1	E002 ES-WA7	ESC	Tx	erc2-chromatin15state-all-files/E002_4_Tx.bed		E002	1
-3.036	1	E002 ES-WA7	ESC	TxWk	erc2-chromatin15state-all-files/E002_5_TxWk.bed		E002	1
NA	1	E002 ES-WA7	ESC	EnhG	erc2-chromatin15state-all-files/E002_6_EnhG.bed		E002	1
-4.933	1	E002 ES-WA7	ESC	Enh	erc2-chromatin15state-all-files/E002_7_Enh.bed		E002	1
NA	1	E002 ES-WA7	ESC	ZNF-Rpts	erc2-chromatin15state-all-files/E002_8_ZNF-Rpts.bed		E002	1
-4.583	1	E002 ES-WA7	ESC	Het	erc2-chromatin15state-all-files/E002_9_Het.bed		E002	1
-1.414	1	E002 ES-WA7	ESC	TssBiv	erc2-chromatin15state-all-files/E002_10_TssBiv.bed		E002	1
-1	1	E002 ES-WA7	ESC	BivFlnk	erc2-chromatin15state-all-files/E002_11_BivFlnk.bed		E002	1
-2.828	1	E002 ES-WA7	ESC	EnhBiv	erc2-chromatin15state-all-files/E002_12_EnhBiv.bed		E002	1
-6.708	1	E002 ES-WA7	ESC	ReprPC	erc2-chromatin15state-all-files/E002_13_ReprPC.bed		E002	1
NA	1	E003 H1	ESC	TssA	erc2-chromatin15state-all-files/E003_1_TssA.bed		E003	1
-2.646	1	E003 H1	ESC	TssAFlnk	erc2-chromatin15state-all-files/E003_2_TssAFlnk.bed		E003	1
NA	1	E003 H1	ESC	TxFlnk	erc2-chromatin15state-all-files/E003_3_TxFlnk.bed		E003	1
-4.744	1	E003 H1	ESC	Tx	erc2-chromatin15state-all-files/E003_4_Tx.bed		E003	1
-2.6	1	E003 H1	ESC	TxWk	erc2-chromatin15state-all-files/E003_5_TxWk.bed		E003	1
-2.236	1	E003 H1	ESC	EnhG	erc2-chromatin15state-all-files/E003_6_EnhG.bed		E003	1
-2.926	1	E003 H1	ESC	Enh	erc2-chromatin15state-all-files/E003_7_Enh.bed		E003	1
-3.742	1	E003 H1	ESC	ZNF-Rpts	erc2-chromatin15state-all-files/E003_8_ZNF-Rpts.bed		E003	1
-1	1	E003 H1	ESC	TssBiv	erc2-chromatin15state-all-files/E003_10_TssBiv.bed		E003	1
-2.449	1	E003 H1	ESC	BivFlnk	erc2-chromatin15state-all-files/E003_11_BivFlnk.bed		E003	1
-4.472	1	E003 H1	ESC	EnhBiv	erc2-chromatin15state-all-files/E003_12_EnhBiv.bed		E003	1
-7.55	1	E003 H1	ESC	ReprPC	erc2-chromatin15state-all-files/E003_13_ReprPC.bed		E003	1
-3.454	1	E003 H1	ESC	ReprPCWk	erc2-chromatin15state-all-files/E003_14_ReprPCWk.bed		E003	1
-3.464	1	E008 H9	ESC	TssA	erc2-chromatin15state-all-files/E008_1_TssA.bed		E008	1
-1.732	1	E008 H9	ESC	TssAFlnk	erc2-chromatin15state-all-files/E008_2_TssAFlnk.bed		E008	1
NA	1	E008 H9	ESC	TxFlnk	erc2-chromatin15state-all-files/E008_3_TxFlnk.bed		E008	1
-4.284	1	E008 H9	ESC	Tx	erc2-chromatin15state-all-files/E008_4_Tx.bed		E008	1
-2.444	1	E008 H9	ESC	TxWk	erc2-chromatin15state-all-files/E008_5_TxWk.bed		E008	1
-1.414	1	E008 H9	ESC	EnhG	erc2-chromatin15state-all-files/E008_6_EnhG.bed		E008	1
-3.943	1	E008 H9	ESC	Enh	erc2-chromatin15state-all-files/E008_7_Enh.bed		E008	1
-3.317	1	E008 H9	ESC	ZNF-Rpts	erc2-chromatin15state-all-files/E008_8_ZNF-Rpts.bed		E008	1
-1.414	1	E008 H9	ESC	TssBiv	erc2-chromatin15state-all-files/E008_10_TssBiv.bed		E008	1
NA	1	E008 H9	ESC	BivFlnk	erc2-chromatin15state-all-files/E008_11_BivFlnk.bed		E008	1
-2.236	1	E008 H9	ESC	EnhBiv	erc2-chromatin15state-all-files/E008_12_EnhBiv.bed		E008	1
-4	1	E008 H9	ESC	ReprPC	erc2-chromatin15state-all-files/E008_13_ReprPC.bed		E008	1
-3.41	1	E008 H9	ESC	ReprPCWk	erc2-chromatin15state-all-files/E008_14_ReprPCWk.bed		E008	1
-2	1	E014 HUES48	ESC	TssA	erc2-chromatin15state-all-files/E014_1_TssA.bed		E014	1
-4.472	1	E014 HUES48	ESC	TssAFlnk	erc2-chromatin15state-all-files/E014_2_TssAFlnk.bed		E014	1
NA	1	E014 HUES48	ESC	TxFlnk	erc2-chromatin15state-all-files/E014_3_TxFlnk.bed		E014	1
-5.099	1	E014 HUES48	ESC	Tx	erc2-chromatin15state-all-files/E014_4_Tx.bed		E014	1
-2.57	1	E014 HUES48	ESC	TxWk	erc2-chromatin15state-all-files/E014_5_TxWk.bed		E014	1
-3.742	1	E014 HUES48	ESC	EnhG	erc2-chromatin15state-all-files/E014_6_EnhG.bed		E014	1
-2.807	1	E014 HUES48	ESC	Enh	erc2-chromatin15state-all-files/E014_7_Enh.bed		E014	1
-3.606	1	E014 HUES48	ESC	ZNF-Rpts	erc2-chromatin15state-all-files/E014_8_ZNF-Rpts.bed		E014	1
-1.732	1	E014 HUES48	ESC	TssBiv	erc2-chromatin15state-all-files/E014_10_TssBiv.bed		E014	1
-1.732	1	E014 HUES48	ESC	BivFlnk	erc2-chromatin15state-all-files/E014_11_BivFlnk.bed		E014	1
-4.583	1	E014 HUES48	ESC	EnhBiv	erc2-chromatin15state-all-files/E014_12_EnhBiv.bed		E014	1
-5.477	1	E014 HUES48	ESC	ReprPC	erc2-chromatin15state-all-files/E014_13_ReprPC.bed		E014	1
-3.491	1	E014 HUES48	ESC	ReprPCWk	erc2-chromatin15state-all-files/E014_14_ReprPCWk.bed		E014	1
-3.162	1	E015 HUES6	ESC	TssA	erc2-chromatin15state-all-files/E015_1_TssA.bed		E015	1
-5.477	1	E015 HUES6	ESC	TssAFlnk	erc2-chromatin15state-all-files/E015_2_TssAFlnk.bed		E015	1
-1.414	1	E015 HUES6	ESC	TxFlnk	erc2-chromatin15state-all-files/E015_3_TxFlnk.bed		E015	1
-3.439	1	E015 HUES6	ESC	Tx	erc2-chromatin15state-all-files/E015_4_Tx.bed		E015	1
-2.589	1	E015 HUES6	ESC	TxWk	erc2-chromatin15state-all-files/E015_5_TxWk.bed		E015	1
-4.472	1	E015 HUES6	ESC	EnhG	erc2-chromatin15state-all-files/E015_6_EnhG.bed		E015	1
-2.901	1	E015 HUES6	ESC	Enh	erc2-chromatin15state-all-files/E015_7_Enh.bed		E015	1
-3.082	1	E015 HUES6	ESC	ZNF-Rpts	erc2-chromatin15state-all-files/E015_8_ZNF-Rpts.bed		E015	1
-1.414	1	E015 HUES6	ESC	TssBiv	erc2-chromatin15state-all-files/E015_10_TssBiv.bed		E015	1
-2.236	1	E015 HUES6	ESC	BivFlnk	erc2-chromatin15state-all-files/E015_11_BivFlnk.bed		E015	1
-4.583	1	E015 HUES6	ESC	EnhBiv	erc2-chromatin15state-all-files/E015_12_EnhBiv.bed		E015	1
-5.524	1	E015 HUES6	ESC	ReprPC	erc2-chromatin15state-all-files/E015_13_ReprPC.bed		E015	1
-2.236	1	E016 HUES64	ESC	TssA	erc2-chromatin15state-all-files/E016_1_TssA.bed		E016	1
-4.69	1	E016 HUES64	ESC	TssAFlnk	erc2-chromatin15state-all-files/E016_2_TssAFlnk.bed		E016	1
NA	1	E016 HUES64	ESC	TxFlnk	erc2-chromatin15state-all-files/E016_3_TxFlnk.bed		E016	1
-4.355	1	E016 HUES64	ESC	Tx	erc2-chromatin15state-all-files/E016_4_Tx.bed		E016	1
-2.333	1	E016 HUES64	ESC	TxWk	erc2-chromatin15state-all-files/E016_5_TxWk.bed		E016	1
-2.646	1	E016 HUES64	ESC	EnhG	erc2-chromatin15state-all-files/E016_6_EnhG.bed		E016	1
-3.186	1	E016 HUES64	ESC	Enh	erc2-chromatin15state-all-files/E016_7_Enh.bed		E016	1
-4	1	E016 HUES64	ESC	ZNF-Rpts	erc2-chromatin15state-all-files/E016_8_ZNF-Rpts.bed		E016	1
-2.449	1	E016 HUES64	ESC	TssBiv	erc2-chromatin15state-all-files/E016_10_TssBiv.bed		E016	1
-2	1	E016 HUES64	ESC	BivFlnk	erc2-chromatin15state-all-files/E016_11_BivFlnk.bed		E016	1
-4.359	1	E016 HUES64	ESC	EnhBiv	erc2-chromatin15state-all-files/E016_12_EnhBiv.bed		E016	1
-6.205	1	E016 HUES64	ESC	ReprPC	erc2-chromatin15state-all-files/E016_13_ReprPC.bed		E016	1
-3.193	1	E016 HUES64	ESC	ReprPCWk	erc2-chromatin15state-all-files/E016_14_ReprPCWk.bed		E016	1
-2	1	E024 ES-UCSF4	ESC	TssA	erc2-chromatin15state-all-files/E024_1_TssA.bed		E024	1
-2.449	1	E024 ES-UCSF4	ESC	TssAFlnk	erc2-chromatin15state-all-files/E024_2_TssAFlnk.bed		E024	1
NA	1	E024 ES-UCSF4	ESC	TxFlnk	erc2-chromatin15state-all-files/E024_3_TxFlnk.bed		E024	1
-3.438	1	E024 ES-UCSF4	ESC	Tx	erc2-chromatin15state-all-files/E024_4_Tx.bed		E024	1
-2.154	1	E024 ES-UCSF4	ESC	TxWk	erc2-chromatin15state-all-files/E024_5_TxWk.bed		E024	1
-5.099	1	E024 ES-UCSF4	ESC	EnhG	erc2-chromatin15state-all-files/E024_6_EnhG.bed		E024	1
-2.656	1	E024 ES-UCSF4	ESC	Enh	erc2-chromatin15state-all-files/E024_7_Enh.bed		E024	1
-4.739	1	E024 ES-UCSF4	ESC	ZNF-Rpts	erc2-chromatin15state-all-files/E024_8_ZNF-Rpts.bed		E024	1
-3.394	1	E024 ES-UCSF4	ESC	Het	erc2-chromatin15state-all-files/E024_9_Het.bed		E024	1
NA	1	E024 ES-UCSF4	ESC	TssBiv	erc2-chromatin15state-all-files/E024_10_TssBiv.bed		E024	1
-2	1	E024 ES-UCSF4	ESC	BivFlnk	erc2-chromatin15state-all-files/E024_11_BivFlnk.bed		E024	1
-3.606	1	E024 ES-UCSF4	ESC	EnhBiv	erc2-chromatin15state-all-files/E024_12_EnhBiv.bed		E024	1
-7	1	E024 ES-UCSF4	ESC	ReprPC	erc2-chromatin15state-all-files/E024_13_ReprPC.bed		E024	1
-1.414	1	E004 H1 BMP4 Derived Mesendoderm Cultured	ES-derived	TssA	erc2-chromatin15state-all-files/E004_1_TssA.bed		E004	1
NA	1	E004 H1 BMP4 Derived Mesendoderm Cultured	ES-derived	TssAFlnk	erc2-chromatin15state-all-files/E004_2_TssAFlnk.bed		E004	1
NA	1	E004 H1 BMP4 Derived Mesendoderm Cultured	ES-derived	TxFlnk	erc2-chromatin15state-all-files/E004_3_TxFlnk.bed		E004	1
-1	1	E004 H1 BMP4 Derived Mesendoderm Cultured	ES-derived	Tx	erc2-chromatin15state-all-files/E004_4_Tx.bed		E004	1
-2.921	1	E004 H1 BMP4 Derived Mesendoderm Cultured	ES-derived	TxWk	erc2-chromatin15state-all-files/E004_5_TxWk.bed		E004	1
NA	1	E004 H1 BMP4 Derived Mesendoderm Cultured	ES-derived	EnhG	erc2-chromatin15state-all-files/E004_6_EnhG.bed		E004	1
-3.377	1	E004 H1 BMP4 Derived Mesendoderm Cultured	ES-derived	Enh	erc2-chromatin15state-all-files/E004_7_Enh.bed		E004	1
NA	1	E004 H1 BMP4 Derived Mesendoderm Cultured	ES-derived	ZNF-Rpts	erc2-chromatin15state-all-files/E004_8_ZNF-Rpts.bed		E004	1
-1	1	E004 H1 BMP4 Derived Mesendoderm Cultured	ES-derived	TssBiv	erc2-chromatin15state-all-files/E004_10_TssBiv.bed		E004	1
NA	1	E004 H1 BMP4 Derived Mesendoderm Cultured	ES-derived	BivFlnk	erc2-chromatin15state-all-files/E004_11_BivFlnk.bed		E004	1
NA	1	E004 H1 BMP4 Derived Mesendoderm Cultured	ES-derived	EnhBiv	erc2-chromatin15state-all-files/E004_12_EnhBiv.bed		E004	1
-5.831	1	E004 H1 BMP4 Derived Mesendoderm Cultured	ES-derived	ReprPC	erc2-chromatin15state-all-files/E004_13_ReprPC.bed		E004	1
-3.056	1	E004 H1 BMP4 Derived Mesendoderm Cultured	ES-derived	ReprPCWk	erc2-chromatin15state-all-files/E004_14_ReprPCWk.bed		E004	1
-1	1	E005 H1 BMP4 Derived Trophoblast Cultured	ES-derived	TssA	erc2-chromatin15state-all-files/E005_1_TssA.bed		E005	1
-1	1	E005 H1 BMP4 Derived Trophoblast Cultured	ES-derived	TssAFlnk	erc2-chromatin15state-all-files/E005_2_TssAFlnk.bed		E005	1
NA	1	E005 H1 BMP4 Derived Trophoblast Cultured	ES-derived	TxFlnk	erc2-chromatin15state-all-files/E005_3_TxFlnk.bed		E005	1
-3.948	1	E005 H1 BMP4 Derived Trophoblast Cultured	ES-derived	Tx	erc2-chromatin15state-all-files/E005_4_Tx.bed		E005	1
-2.297	1	E005 H1 BMP4 Derived Trophoblast Cultured	ES-derived	TxWk	erc2-chromatin15state-all-files/E005_5_TxWk.bed		E005	1
-7.28	1	E005 H1 BMP4 Derived Trophoblast Cultured	ES-derived	EnhG	erc2-chromatin15state-all-files/E005_6_EnhG.bed		E005	1
-2.835	1	E005 H1 BMP4 Derived Trophoblast Cultured	ES-derived	Enh	erc2-chromatin15state-all-files/E005_7_Enh.bed		E005	1
-4.739	1	E005 H1 BMP4 Derived Trophoblast Cultured	ES-derived	ZNF-Rpts	erc2-chromatin15state-all-files/E005_8_ZNF-Rpts.bed		E005	1
-1	1	E005 H1 BMP4 Derived Trophoblast Cultured	ES-derived	TssBiv	erc2-chromatin15state-all-files/E005_10_TssBiv.bed		E005	1
NA	1	E005 H1 BMP4 Derived Trophoblast Cultured	ES-derived	BivFlnk	erc2-chromatin15state-all-files/E005_11_BivFlnk.bed		E005	1
NA	1	E005 H1 BMP4 Derived Trophoblast Cultured	ES-derived	EnhBiv	erc2-chromatin15state-all-files/E005_12_EnhBiv.bed		E005	1
-4.123	1	E005 H1 BMP4 Derived Trophoblast Cultured	ES-derived	ReprPC	erc2-chromatin15state-all-files/E005_13_ReprPC.bed		E005	1
-3.18	1	E005 H1 BMP4 Derived Trophoblast Cultured	ES-derived	ReprPCWk	erc2-chromatin15state-all-files/E005_14_ReprPCWk.bed		E005	1
-2	1	E006 H1 Derived Mesenchymal Stem Cells	ES-derived	TssA	erc2-chromatin15state-all-files/E006_1_TssA.bed		E006	1
-2.828	1	E006 H1 Derived Mesenchymal Stem Cells	ES-derived	TssAFlnk	erc2-chromatin15state-all-files/E006_2_TssAFlnk.bed		E006	1
-1.414	1	E006 H1 Derived Mesenchymal Stem Cells	ES-derived	TxFlnk	erc2-chromatin15state-all-files/E006_3_TxFlnk.bed		E006	1
-3.928	1	E006 H1 Derived Mesenchymal Stem Cells	ES-derived	Tx	erc2-chromatin15state-all-files/E006_4_Tx.bed		E006	1
-6.285	1	E006 H1 Derived Mesenchymal Stem Cells	ES-derived	EnhG	erc2-chromatin15state-all-files/E006_6_EnhG.bed		E006	1
-2.905	1	E006 H1 Derived Mesenchymal Stem Cells	ES-derived	Enh	erc2-chromatin15state-all-files/E006_7_Enh.bed		E006	1
-4.899	1	E006 H1 Derived Mesenchymal Stem Cells	ES-derived	ZNF-Rpts	erc2-chromatin15state-all-files/E006_8_ZNF-Rpts.bed		E006	1
-2.426	1	E006 H1 Derived Mesenchymal Stem Cells	ES-derived	Het	erc2-chromatin15state-all-files/E006_9_Het.bed		E006	1
-1.414	1	E006 H1 Derived Mesenchymal Stem Cells	ES-derived	TssBiv	erc2-chromatin15state-all-files/E006_10_TssBiv.bed		E006	1
-2	1	E006 H1 Derived Mesenchymal Stem Cells	ES-derived	BivFlnk	erc2-chromatin15state-all-files/E006_11_BivFlnk.bed		E006	1
-3.808	1	E006 H1 Derived Mesenchymal Stem Cells	ES-derived	EnhBiv	erc2-chromatin15state-all-files/E006_12_EnhBiv.bed		E006	1
-4.443	1	E006 H1 Derived Mesenchymal Stem Cells	ES-derived	ReprPC	erc2-chromatin15state-all-files/E006_13_ReprPC.bed		E006	1
-2.449	1	E007 H1 Derived Neuronal Progenitor Cultured	ES-derived	TssA	erc2-chromatin15state-all-files/E007_1_TssA.bed		E007	1
-1.414	1	E007 H1 Derived Neuronal Progenitor Cultured	ES-derived	TssAFlnk	erc2-chromatin15state-all-files/E007_2_TssAFlnk.bed		E007	1
NA	1	E007 H1 Derived Neuronal Progenitor Cultured	ES-derived	TxFlnk	erc2-chromatin15state-all-files/E007_3_TxFlnk.bed		E007	1
-6.403	1	E007 H1 Derived Neuronal Progenitor Cultured	ES-derived	Tx	erc2-chromatin15state-all-files/E007_4_Tx.bed		E007	1
-2.13	1	E007 H1 Derived Neuronal Progenitor Cultured	ES-derived	TxWk	erc2-chromatin15state-all-files/E007_5_TxWk.bed		E007	1
NA	1	E007 H1 Derived Neuronal Progenitor Cultured	ES-derived	EnhG	erc2-chromatin15state-all-files/E007_6_EnhG.bed		E007	1
-3.464	1	E007 H1 Derived Neuronal Progenitor Cultured	ES-derived	ZNF-Rpts	erc2-chromatin15state-all-files/E007_8_ZNF-Rpts.bed		E007	1
-4.814	1	E007 H1 Derived Neuronal Progenitor Cultured	ES-derived	Het	erc2-chromatin15state-all-files/E007_9_Het.bed		E007	1
NA	1	E007 H1 Derived Neuronal Progenitor Cultured	ES-derived	TssBiv	erc2-chromatin15state-all-files/E007_10_TssBiv.bed		E007	1
-1	1	E007 H1 Derived Neuronal Progenitor Cultured	ES-derived	BivFlnk	erc2-chromatin15state-all-files/E007_11_BivFlnk.bed		E007	1
-1	1	E007 H1 Derived Neuronal Progenitor Cultured	ES-derived	EnhBiv	erc2-chromatin15state-all-files/E007_12_EnhBiv.bed		E007	1
-1	1	E007 H1 Derived Neuronal Progenitor Cultured	ES-derived	ReprPC	erc2-chromatin15state-all-files/E007_13_ReprPC.bed		E007	1
-7.746	1	E007 H1 Derived Neuronal Progenitor Cultured	ES-derived	ReprPCWk	erc2-chromatin15state-all-files/E007_14_ReprPCWk.bed		E007	1
NA	1	E009 H9 Derived Neuronal Progenitor Cultured	ES-derived	TssA	erc2-chromatin15state-all-files/E009_1_TssA.bed		E009	1
-4	1	E009 H9 Derived Neuronal Progenitor Cultured	ES-derived	TssAFlnk	erc2-chromatin15state-all-files/E009_2_TssAFlnk.bed		E009	1
NA	1	E009 H9 Derived Neuronal Progenitor Cultured	ES-derived	TxFlnk	erc2-chromatin15state-all-files/E009_3_TxFlnk.bed		E009	1
-3.586	1	E009 H9 Derived Neuronal Progenitor Cultured	ES-derived	Tx	erc2-chromatin15state-all-files/E009_4_Tx.bed		E009	1
-2.967	1	E009 H9 Derived Neuronal Progenitor Cultured	ES-derived	TxWk	erc2-chromatin15state-all-files/E009_5_TxWk.bed		E009	1
-3.317	1	E009 H9 Derived Neuronal Progenitor Cultured	ES-derived	EnhG	erc2-chromatin15state-all-files/E009_6_EnhG.bed		E009	1
-3.462	1	E009 H9 Derived Neuronal Progenitor Cultured	ES-derived	Enh	erc2-chromatin15state-all-files/E009_7_Enh.bed		E009	1
-3.932	1	E009 H9 Derived Neuronal Progenitor Cultured	ES-derived	ZNF-Rpts	erc2-chromatin15state-all-files/E009_8_ZNF-Rpts.bed		E009	1
-5.079	1	E009 H9 Derived Neuronal Progenitor Cultured	ES-derived	Het	erc2-chromatin15state-all-files/E009_9_Het.bed		E009	1
NA	1	E009 H9 Derived Neuronal Progenitor Cultured	ES-derived	TssBiv	erc2-chromatin15state-all-files/E009_10_TssBiv.bed		E009	1
-1	1	E009 H9 Derived Neuronal Progenitor Cultured	ES-derived	BivFlnk	erc2-chromatin15state-all-files/E009_11_BivFlnk.bed		E009	1
-3.317	1	E009 H9 Derived Neuronal Progenitor Cultured	ES-derived	EnhBiv	erc2-chromatin15state-all-files/E009_12_EnhBiv.bed		E009	1
-4.146	1	E009 H9 Derived Neuronal Progenitor Cultured	ES-derived	ReprPC	erc2-chromatin15state-all-files/E009_13_ReprPC.bed		E009	1
NA	1	E010 H9 Derived Neuron Cultured	ES-derived	TssA	erc2-chromatin15state-all-files/E010_1_TssA.bed		E010	1
-4.899	1	E010 H9 Derived Neuron Cultured	ES-derived	TssAFlnk	erc2-chromatin15state-all-files/E010_2_TssAFlnk.bed		E010	1
NA	1	E010 H9 Derived Neuron Cultured	ES-derived	TxFlnk	erc2-chromatin15state-all-files/E010_3_TxFlnk.bed		E010	1
-3.577	1	E010 H9 Derived Neuron Cultured	ES-derived	Tx	erc2-chromatin15state-all-files/E010_4_Tx.bed		E010	1
-2.586	1	E010 H9 Derived Neuron Cultured	ES-derived	TxWk	erc2-chromatin15state-all-files/E010_5_TxWk.bed		E010	1
-4.123	1	E010 H9 Derived Neuron Cultured	ES-derived	EnhG	erc2-chromatin15state-all-files/E010_6_EnhG.bed		E010	1
-3.024	1	E010 H9 Derived Neuron Cultured	ES-derived	Enh	erc2-chromatin15state-all-files/E010_7_Enh.bed		E010	1
-4.243	1	E010 H9 Derived Neuron Cultured	ES-derived	ZNF-Rpts	erc2-chromatin15state-all-files/E010_8_ZNF-Rpts.bed		E010	1
-4.039	1	E010 H9 Derived Neuron Cultured	ES-derived	Het	erc2-chromatin15state-all-files/E010_9_Het.bed		E010	1
NA	1	E010 H9 Derived Neuron Cultured	ES-derived	TssBiv	erc2-chromatin15state-all-files/E010_10_TssBiv.bed		E010	1
NA	1	E010 H9 Derived Neuron Cultured	ES-derived	BivFlnk	erc2-chromatin15state-all-files/E010_11_BivFlnk.bed		E010	1
-4	1	E010 H9 Derived Neuron Cultured	ES-derived	EnhBiv	erc2-chromatin15state-all-files/E010_12_EnhBiv.bed		E010	1
-3.389	1	E010 H9 Derived Neuron Cultured	ES-derived	ReprPC	erc2-chromatin15state-all-files/E010_13_ReprPC.bed		E010	1
-2.646	1	E011 hESC Derived CD184+ Endoderm Cultured	ES-derived	TssA	erc2-chromatin15state-all-files/E011_1_TssA.bed		E011	1
-3.162	1	E011 hESC Derived CD184+ Endoderm Cultured	ES-derived	TssAFlnk	erc2-chromatin15state-all-files/E011_2_TssAFlnk.bed		E011	1
-1	1	E011 hESC Derived CD184+ Endoderm Cultured	ES-derived	TxFlnk	erc2-chromatin15state-all-files/E011_3_TxFlnk.bed		E011	1
-4.264	1	E011 hESC Derived CD184+ Endoderm Cultured	ES-derived	Tx	erc2-chromatin15state-all-files/E011_4_Tx.bed		E011	1
-2.278	1	E011 hESC Derived CD184+ Endoderm Cultured	ES-derived	TxWk	erc2-chromatin15state-all-files/E011_5_TxWk.bed		E011	1
-4.583	1	E011 hESC Derived CD184+ Endoderm Cultured	ES-derived	EnhG	erc2-chromatin15state-all-files/E011_6_EnhG.bed		E011	1
-3.044	1	E011 hESC Derived CD184+ Endoderm Cultured	ES-derived	Enh	erc2-chromatin15state-all-files/E011_7_Enh.bed		E011	1
-7.681	1	E011 hESC Derived CD184+ Endoderm Cultured	ES-derived	ZNF-Rpts	erc2-chromatin15state-all-files/E011_8_ZNF-Rpts.bed		E011	1
NA	1	E011 hESC Derived CD184+ Endoderm Cultured	ES-derived	TssBiv	erc2-chromatin15state-all-files/E011_10_TssBiv.bed		E011	1
-1	1	E011 hESC Derived CD184+ Endoderm Cultured	ES-derived	BivFlnk	erc2-chromatin15state-all-files/E011_11_BivFlnk.bed		E011	1
-4.123	1	E011 hESC Derived CD184+ Endoderm Cultured	ES-derived	EnhBiv	erc2-chromatin15state-all-files/E011_12_EnhBiv.bed		E011	1
-3.605	1	E011 hESC Derived CD184+ Endoderm Cultured	ES-derived	ReprPC	erc2-chromatin15state-all-files/E011_13_ReprPC.bed		E011	1
-1.414	1	E012 hESC Derived CD56+ Ectoderm Cultured	ES-derived	TssA	erc2-chromatin15state-all-files/E012_1_TssA.bed		E012	1
-3.162	1	E012 hESC Derived CD56+ Ectoderm Cultured	ES-derived	TssAFlnk	erc2-chromatin15state-all-files/E012_2_TssAFlnk.bed		E012	1
NA	1	E012 hESC Derived CD56+ Ectoderm Cultured	ES-derived	TxFlnk	erc2-chromatin15state-all-files/E012_3_TxFlnk.bed		E012	1
-6.633	1	E012 hESC Derived CD56+ Ectoderm Cultured	ES-derived	Tx	erc2-chromatin15state-all-files/E012_4_Tx.bed		E012	1
-2.46	1	E012 hESC Derived CD56+ Ectoderm Cultured	ES-derived	TxWk	erc2-chromatin15state-all-files/E012_5_TxWk.bed		E012	1
-1.732	1	E012 hESC Derived CD56+ Ectoderm Cultured	ES-derived	EnhG	erc2-chromatin15state-all-files/E012_6_EnhG.bed		E012	1
-1.732	1	E012 hESC Derived CD56+ Ectoderm Cultured	ES-derived	ZNF-Rpts	erc2-chromatin15state-all-files/E012_8_ZNF-Rpts.bed		E012	1
-4.391	1	E012 hESC Derived CD56+ Ectoderm Cultured	ES-derived	Het	erc2-chromatin15state-all-files/E012_9_Het.bed		E012	1
-1.414	1	E012 hESC Derived CD56+ Ectoderm Cultured	ES-derived	TssBiv	erc2-chromatin15state-all-files/E012_10_TssBiv.bed		E012	1
-1	1	E012 hESC Derived CD56+ Ectoderm Cultured	ES-derived	BivFlnk	erc2-chromatin15state-all-files/E012_11_BivFlnk.bed		E012	1
-3.742	1	E012 hESC Derived CD56+ Ectoderm Cultured	ES-derived	EnhBiv	erc2-chromatin15state-all-files/E012_12_EnhBiv.bed		E012	1
-4.774	1	E012 hESC Derived CD56+ Ectoderm Cultured	ES-derived	ReprPC	erc2-chromatin15state-all-files/E012_13_ReprPC.bed		E012	1
-2.929	1	E012 hESC Derived CD56+ Ectoderm Cultured	ES-derived	ReprPCWk	erc2-chromatin15state-all-files/E012_14_ReprPCWk.bed		E012	1
-1.414	1	E013 hESC Derived CD56+ Mesoderm Cultured	ES-derived	TssA	erc2-chromatin15state-all-files/E013_1_TssA.bed		E013	1
-1.732	1	E013 hESC Derived CD56+ Mesoderm Cultured	ES-derived	TssAFlnk	erc2-chromatin15state-all-files/E013_2_TssAFlnk.bed		E013	1
NA	1	E013 hESC Derived CD56+ Mesoderm Cultured	ES-derived	TxFlnk	erc2-chromatin15state-all-files/E013_3_TxFlnk.bed		E013	1
-3.185	1	E013 hESC Derived CD56+ Mesoderm Cultured	ES-derived	Tx	erc2-chromatin15state-all-files/E013_4_Tx.bed		E013	1
-2.58	1	E013 hESC Derived CD56+ Mesoderm Cultured	ES-derived	TxWk	erc2-chromatin15state-all-files/E013_5_TxWk.bed		E013	1
-6.633	1	E013 hESC Derived CD56+ Mesoderm Cultured	ES-derived	EnhG	erc2-chromatin15state-all-files/E013_6_EnhG.bed		E013	1
-3.108	1	E013 hESC Derived CD56+ Mesoderm Cultured	ES-derived	Enh	erc2-chromatin15state-all-files/E013_7_Enh.bed		E013	1
-4.243	1	E013 hESC Derived CD56+ Mesoderm Cultured	ES-derived	ZNF-Rpts	erc2-chromatin15state-all-files/E013_8_ZNF-Rpts.bed		E013	1
NA	1	E013 hESC Derived CD56+ Mesoderm Cultured	ES-derived	TssBiv	erc2-chromatin15state-all-files/E013_10_TssBiv.bed		E013	1
NA	1	E013 hESC Derived CD56+ Mesoderm Cultured	ES-derived	BivFlnk	erc2-chromatin15state-all-files/E013_11_BivFlnk.bed		E013	1
-1.414	1	E013 hESC Derived CD56+ Mesoderm Cultured	ES-derived	EnhBiv	erc2-chromatin15state-all-files/E013_12_EnhBiv.bed		E013	1
-3.742	1	E013 hESC Derived CD56+ Mesoderm Cultured	ES-derived	ReprPC	erc2-chromatin15state-all-files/E013_13_ReprPC.bed		E013	1
-3.464	1	E065 Aorta	Heart	TssA	erc2-chromatin15state-all-files/E065_1_TssA.bed		E065	1
NA	1	E065 Aorta	Heart	TssAFlnk	erc2-chromatin15state-all-files/E065_2_TssAFlnk.bed		E065	1
NA	1	E065 Aorta	Heart	TxFlnk	erc2-chromatin15state-all-files/E065_3_TxFlnk.bed		E065	1
-3.877	1	E065 Aorta	Heart	Tx	erc2-chromatin15state-all-files/E065_4_Tx.bed		E065	1
-2.236	1	E065 Aorta	Heart	EnhG	erc2-chromatin15state-all-files/E065_6_EnhG.bed		E065	1
-4.6	1	E065 Aorta	Heart	Enh	erc2-chromatin15state-all-files/E065_7_Enh.bed		E065	1
-4.796	1	E065 Aorta	Heart	ZNF-Rpts	erc2-chromatin15state-all-files/E065_8_ZNF-Rpts.bed		E065	1
-2.425	1	E065 Aorta	Heart	Het	erc2-chromatin15state-all-files/E065_9_Het.bed		E065	1
NA	1	E065 Aorta	Heart	TssBiv	erc2-chromatin15state-all-files/E065_10_TssBiv.bed		E065	1
NA	1	E065 Aorta	Heart	BivFlnk	erc2-chromatin15state-all-files/E065_11_BivFlnk.bed		E065	1
NA	1	E065 Aorta	Heart	EnhBiv	erc2-chromatin15state-all-files/E065_12_EnhBiv.bed		E065	1
-1.732	1	E065 Aorta	Heart	ReprPC	erc2-chromatin15state-all-files/E065_13_ReprPC.bed		E065	1
-2.417	1	E065 Aorta	Heart	ReprPCWk	erc2-chromatin15state-all-files/E065_14_ReprPCWk.bed		E065	1
-1.414	1	E083 Fetal Heart	Heart	TssA	erc2-chromatin15state-all-files/E083_1_TssA.bed		E083	1
-5.099	1	E083 Fetal Heart	Heart	TssAFlnk	erc2-chromatin15state-all-files/E083_2_TssAFlnk.bed		E083	1
NA	1	E083 Fetal Heart	Heart	TxFlnk	erc2-chromatin15state-all-files/E083_3_TxFlnk.bed		E083	1
-3.873	1	E083 Fetal Heart	Heart	Tx	erc2-chromatin15state-all-files/E083_4_Tx.bed		E083	1
-2.418	1	E083 Fetal Heart	Heart	TxWk	erc2-chromatin15state-all-files/E083_5_TxWk.bed		E083	1
-2.828	1	E083 Fetal Heart	Heart	EnhG	erc2-chromatin15state-all-files/E083_6_EnhG.bed		E083	1
NA	1	E083 Fetal Heart	Heart	ZNF-Rpts	erc2-chromatin15state-all-files/E083_8_ZNF-Rpts.bed		E083	1
-3.464	1	E083 Fetal Heart	Heart	Het	erc2-chromatin15state-all-files/E083_9_Het.bed		E083	1
NA	1	E083 Fetal Heart	Heart	TssBiv	erc2-chromatin15state-all-files/E083_10_TssBiv.bed		E083	1
NA	1	E083 Fetal Heart	Heart	BivFlnk	erc2-chromatin15state-all-files/E083_11_BivFlnk.bed		E083	1
-2	1	E083 Fetal Heart	Heart	EnhBiv	erc2-chromatin15state-all-files/E083_12_EnhBiv.bed		E083	1
-7.483	1	E083 Fetal Heart	Heart	ReprPC	erc2-chromatin15state-all-files/E083_13_ReprPC.bed		E083	1
-2.266	1	E083 Fetal Heart	Heart	ReprPCWk	erc2-chromatin15state-all-files/E083_14_ReprPCWk.bed		E083	1
-2.646	1	E095 Left Ventricle	Heart	TssA	erc2-chromatin15state-all-files/E095_1_TssA.bed		E095	1
-2.646	1	E095 Left Ventricle	Heart	TssAFlnk	erc2-chromatin15state-all-files/E095_2_TssAFlnk.bed		E095	1
-1	1	E095 Left Ventricle	Heart	TxFlnk	erc2-chromatin15state-all-files/E095_3_TxFlnk.bed		E095	1
-3.411	1	E095 Left Ventricle	Heart	Tx	erc2-chromatin15state-all-files/E095_4_Tx.bed		E095	1
-2.294	1	E095 Left Ventricle	Heart	TxWk	erc2-chromatin15state-all-files/E095_5_TxWk.bed		E095	1
-4.472	1	E095 Left Ventricle	Heart	EnhG	erc2-chromatin15state-all-files/E095_6_EnhG.bed		E095	1
-1.732	1	E095 Left Ventricle	Heart	ZNF-Rpts	erc2-chromatin15state-all-files/E095_8_ZNF-Rpts.bed		E095	1
-4.47	1	E095 Left Ventricle	Heart	Het	erc2-chromatin15state-all-files/E095_9_Het.bed		E095	1
NA	1	E095 Left Ventricle	Heart	TssBiv	erc2-chromatin15state-all-files/E095_10_TssBiv.bed		E095	1
NA	1	E095 Left Ventricle	Heart	BivFlnk	erc2-chromatin15state-all-files/E095_11_BivFlnk.bed		E095	1
-1.414	1	E095 Left Ventricle	Heart	EnhBiv	erc2-chromatin15state-all-files/E095_12_EnhBiv.bed		E095	1
-4.95	1	E095 Left Ventricle	Heart	ReprPC	erc2-chromatin15state-all-files/E095_13_ReprPC.bed		E095	1
-4.243	1	E104 Right Atrium	Heart	TssA	erc2-chromatin15state-all-files/E104_1_TssA.bed		E104	1
-2.449	1	E104 Right Atrium	Heart	TssAFlnk	erc2-chromatin15state-all-files/E104_2_TssAFlnk.bed		E104	1
NA	1	E104 Right Atrium	Heart	TxFlnk	erc2-chromatin15state-all-files/E104_3_TxFlnk.bed		E104	1
-1.414	1	E104 Right Atrium	Heart	Tx	erc2-chromatin15state-all-files/E104_4_Tx.bed		E104	1
-2.174	1	E104 Right Atrium	Heart	TxWk	erc2-chromatin15state-all-files/E104_5_TxWk.bed		E104	1
-1.732	1	E104 Right Atrium	Heart	EnhG	erc2-chromatin15state-all-files/E104_6_EnhG.bed		E104	1
-1.732	1	E104 Right Atrium	Heart	ZNF-Rpts	erc2-chromatin15state-all-files/E104_8_ZNF-Rpts.bed		E104	1
-4.092	1	E104 Right Atrium	Heart	Het	erc2-chromatin15state-all-files/E104_9_Het.bed		E104	1
NA	1	E104 Right Atrium	Heart	TssBiv	erc2-chromatin15state-all-files/E104_10_TssBiv.bed		E104	1
NA	1	E104 Right Atrium	Heart	BivFlnk	erc2-chromatin15state-all-files/E104_11_BivFlnk.bed		E104	1
NA	1	E104 Right Atrium	Heart	EnhBiv	erc2-chromatin15state-all-files/E104_12_EnhBiv.bed		E104	1
-1	1	E104 Right Atrium	Heart	ReprPC	erc2-chromatin15state-all-files/E104_13_ReprPC.bed		E104	1
-1.732	1	E105 Right Ventricle	Heart	TssA	erc2-chromatin15state-all-files/E105_1_TssA.bed		E105	1
-3.464	1	E105 Right Ventricle	Heart	TssAFlnk	erc2-chromatin15state-all-files/E105_2_TssAFlnk.bed		E105	1
-1	1	E105 Right Ventricle	Heart	TxFlnk	erc2-chromatin15state-all-files/E105_3_TxFlnk.bed		E105	1
-3.432	1	E105 Right Ventricle	Heart	Tx	erc2-chromatin15state-all-files/E105_4_Tx.bed		E105	1
-2.212	1	E105 Right Ventricle	Heart	TxWk	erc2-chromatin15state-all-files/E105_5_TxWk.bed		E105	1
-6.557	1	E105 Right Ventricle	Heart	EnhG	erc2-chromatin15state-all-files/E105_6_EnhG.bed		E105	1
-1.414	1	E105 Right Ventricle	Heart	ZNF-Rpts	erc2-chromatin15state-all-files/E105_8_ZNF-Rpts.bed		E105	1
-4.004	1	E105 Right Ventricle	Heart	Het	erc2-chromatin15state-all-files/E105_9_Het.bed		E105	1
NA	1	E105 Right Ventricle	Heart	TssBiv	erc2-chromatin15state-all-files/E105_10_TssBiv.bed		E105	1
NA	1	E105 Right Ventricle	Heart	BivFlnk	erc2-chromatin15state-all-files/E105_11_BivFlnk.bed		E105	1
-1.414	1	E105 Right Ventricle	Heart	EnhBiv	erc2-chromatin15state-all-files/E105_12_EnhBiv.bed		E105	1
-7.746	1	E105 Right Ventricle	Heart	ReprPC	erc2-chromatin15state-all-files/E105_13_ReprPC.bed		E105	1
-2.142	1	E105 Right Ventricle	Heart	ReprPCWk	erc2-chromatin15state-all-files/E105_14_ReprPCWk.bed		E105	1
-2.236	1	E018 iPS-15b	iPSC	TssA	erc2-chromatin15state-all-files/E018_1_TssA.bed		E018	1
-4.359	1	E018 iPS-15b	iPSC	TssAFlnk	erc2-chromatin15state-all-files/E018_2_TssAFlnk.bed		E018	1
NA	1	E018 iPS-15b	iPSC	TxFlnk	erc2-chromatin15state-all-files/E018_3_TxFlnk.bed		E018	1
-9	1	E018 iPS-15b	iPSC	Tx	erc2-chromatin15state-all-files/E018_4_Tx.bed		E018	1
-2.461	1	E018 iPS-15b	iPSC	TxWk	erc2-chromatin15state-all-files/E018_5_TxWk.bed		E018	1
-2.828	1	E018 iPS-15b	iPSC	EnhG	erc2-chromatin15state-all-files/E018_6_EnhG.bed		E018	1
-2.778	1	E018 iPS-15b	iPSC	Enh	erc2-chromatin15state-all-files/E018_7_Enh.bed		E018	1
-1.732	1	E018 iPS-15b	iPSC	ZNF-Rpts	erc2-chromatin15state-all-files/E018_8_ZNF-Rpts.bed		E018	1
-2.646	1	E018 iPS-15b	iPSC	TssBiv	erc2-chromatin15state-all-files/E018_10_TssBiv.bed		E018	1
-2.449	1	E018 iPS-15b	iPSC	BivFlnk	erc2-chromatin15state-all-files/E018_11_BivFlnk.bed		E018	1
-4.123	1	E018 iPS-15b	iPSC	EnhBiv	erc2-chromatin15state-all-files/E018_12_EnhBiv.bed		E018	1
-3.984	1	E018 iPS-15b	iPSC	ReprPC	erc2-chromatin15state-all-files/E018_13_ReprPC.bed		E018	1
-1.414	1	E019 iPS-18	iPSC	TssA	erc2-chromatin15state-all-files/E019_1_TssA.bed		E019	1
-5.568	1	E019 iPS-18	iPSC	TssAFlnk	erc2-chromatin15state-all-files/E019_2_TssAFlnk.bed		E019	1
NA	1	E019 iPS-18	iPSC	TxFlnk	erc2-chromatin15state-all-files/E019_3_TxFlnk.bed		E019	1
-5.702	1	E019 iPS-18	iPSC	Tx	erc2-chromatin15state-all-files/E019_4_Tx.bed		E019	1
-2.597	1	E019 iPS-18	iPSC	TxWk	erc2-chromatin15state-all-files/E019_5_TxWk.bed		E019	1
-3	1	E019 iPS-18	iPSC	EnhG	erc2-chromatin15state-all-files/E019_6_EnhG.bed		E019	1
-3.022	1	E019 iPS-18	iPSC	Enh	erc2-chromatin15state-all-files/E019_7_Enh.bed		E019	1
-2.646	1	E019 iPS-18	iPSC	ZNF-Rpts	erc2-chromatin15state-all-files/E019_8_ZNF-Rpts.bed		E019	1
-2.236	1	E019 iPS-18	iPSC	TssBiv	erc2-chromatin15state-all-files/E019_10_TssBiv.bed		E019	1
-2	1	E019 iPS-18	iPSC	BivFlnk	erc2-chromatin15state-all-files/E019_11_BivFlnk.bed		E019	1
-3.536	1	E019 iPS-18	iPSC	EnhBiv	erc2-chromatin15state-all-files/E019_12_EnhBiv.bed		E019	1
-6.124	1	E019 iPS-18	iPSC	ReprPC	erc2-chromatin15state-all-files/E019_13_ReprPC.bed		E019	1
-3.559	1	E019 iPS-18	iPSC	ReprPCWk	erc2-chromatin15state-all-files/E019_14_ReprPCWk.bed		E019	1
-2.449	1	E020 iPS-20b	iPSC	TssA	erc2-chromatin15state-all-files/E020_1_TssA.bed		E020	1
-4.359	1	E020 iPS-20b	iPSC	TssAFlnk	erc2-chromatin15state-all-files/E020_2_TssAFlnk.bed		E020	1
-1	1	E020 iPS-20b	iPSC	TxFlnk	erc2-chromatin15state-all-files/E020_3_TxFlnk.bed		E020	1
-4.943	1	E020 iPS-20b	iPSC	Tx	erc2-chromatin15state-all-files/E020_4_Tx.bed		E020	1
-2.643	1	E020 iPS-20b	iPSC	TxWk	erc2-chromatin15state-all-files/E020_5_TxWk.bed		E020	1
-3.606	1	E020 iPS-20b	iPSC	EnhG	erc2-chromatin15state-all-files/E020_6_EnhG.bed		E020	1
-3.688	1	E020 iPS-20b	iPSC	Enh	erc2-chromatin15state-all-files/E020_7_Enh.bed		E020	1
-3.606	1	E020 iPS-20b	iPSC	ZNF-Rpts	erc2-chromatin15state-all-files/E020_8_ZNF-Rpts.bed		E020	1
-2.449	1	E020 iPS-20b	iPSC	TssBiv	erc2-chromatin15state-all-files/E020_10_TssBiv.bed		E020	1
-2	1	E020 iPS-20b	iPSC	BivFlnk	erc2-chromatin15state-all-files/E020_11_BivFlnk.bed		E020	1
-4.243	1	E020 iPS-20b	iPSC	EnhBiv	erc2-chromatin15state-all-files/E020_12_EnhBiv.bed		E020	1
-4.799	1	E020 iPS-20b	iPSC	ReprPC	erc2-chromatin15state-all-files/E020_13_ReprPC.bed		E020	1
-2.882	1	E020 iPS-20b	iPSC	ReprPCWk	erc2-chromatin15state-all-files/E020_14_ReprPCWk.bed		E020	1
-2	1	E021 iPS DF 6.9	iPSC	TssA	erc2-chromatin15state-all-files/E021_1_TssA.bed		E021	1
-2.449	1	E021 iPS DF 6.9	iPSC	TssAFlnk	erc2-chromatin15state-all-files/E021_2_TssAFlnk.bed		E021	1
NA	1	E021 iPS DF 6.9	iPSC	TxFlnk	erc2-chromatin15state-all-files/E021_3_TxFlnk.bed		E021	1
-5	1	E021 iPS DF 6.9	iPSC	Tx	erc2-chromatin15state-all-files/E021_4_Tx.bed		E021	1
-2.281	1	E021 iPS DF 6.9	iPSC	TxWk	erc2-chromatin15state-all-files/E021_5_TxWk.bed		E021	1
-2	1	E021 iPS DF 6.9	iPSC	EnhG	erc2-chromatin15state-all-files/E021_6_EnhG.bed		E021	1
-3.717	1	E021 iPS DF 6.9	iPSC	Enh	erc2-chromatin15state-all-files/E021_7_Enh.bed		E021	1
-2.236	1	E021 iPS DF 6.9	iPSC	ZNF-Rpts	erc2-chromatin15state-all-files/E021_8_ZNF-Rpts.bed		E021	1
NA	1	E021 iPS DF 6.9	iPSC	TssBiv	erc2-chromatin15state-all-files/E021_10_TssBiv.bed		E021	1
NA	1	E021 iPS DF 6.9	iPSC	BivFlnk	erc2-chromatin15state-all-files/E021_11_BivFlnk.bed		E021	1
-3	1	E021 iPS DF 6.9	iPSC	EnhBiv	erc2-chromatin15state-all-files/E021_12_EnhBiv.bed		E021	1
-3.873	1	E021 iPS DF 6.9	iPSC	ReprPC	erc2-chromatin15state-all-files/E021_13_ReprPC.bed		E021	1
-3.659	1	E021 iPS DF 6.9	iPSC	ReprPCWk	erc2-chromatin15state-all-files/E021_14_ReprPCWk.bed		E021	1
-2	1	E022 iPS DF 19.11	iPSC	TssA	erc2-chromatin15state-all-files/E022_1_TssA.bed		E022	1
-3.464	1	E022 iPS DF 19.11	iPSC	TssAFlnk	erc2-chromatin15state-all-files/E022_2_TssAFlnk.bed		E022	1
-1	1	E022 iPS DF 19.11	iPSC	TxFlnk	erc2-chromatin15state-all-files/E022_3_TxFlnk.bed		E022	1
-3.53	1	E022 iPS DF 19.11	iPSC	Tx	erc2-chromatin15state-all-files/E022_4_Tx.bed		E022	1
-5.788	1	E022 iPS DF 19.11	iPSC	EnhG	erc2-chromatin15state-all-files/E022_6_EnhG.bed		E022	1
-2.997	1	E022 iPS DF 19.11	iPSC	Enh	erc2-chromatin15state-all-files/E022_7_Enh.bed		E022	1
-4.039	1	E022 iPS DF 19.11	iPSC	ZNF-Rpts	erc2-chromatin15state-all-files/E022_8_ZNF-Rpts.bed		E022	1
NA	1	E022 iPS DF 19.11	iPSC	TssBiv	erc2-chromatin15state-all-files/E022_10_TssBiv.bed		E022	1
-1	1	E022 iPS DF 19.11	iPSC	BivFlnk	erc2-chromatin15state-all-files/E022_11_BivFlnk.bed		E022	1
-3.606	1	E022 iPS DF 19.11	iPSC	EnhBiv	erc2-chromatin15state-all-files/E022_12_EnhBiv.bed		E022	1
-3.742	1	E022 iPS DF 19.11	iPSC	ReprPC	erc2-chromatin15state-all-files/E022_13_ReprPC.bed		E022	1
-5.832	1	E022 iPS DF 19.11	iPSC	ReprPCWk	erc2-chromatin15state-all-files/E022_14_ReprPCWk.bed		E022	1
-2.828	1	E086 Fetal Kidney	Kidney	TssA	erc2-chromatin15state-all-files/E086_1_TssA.bed		E086	1
-3.162	1	E086 Fetal Kidney	Kidney	TssAFlnk	erc2-chromatin15state-all-files/E086_2_TssAFlnk.bed		E086	1
NA	1	E086 Fetal Kidney	Kidney	TxFlnk	erc2-chromatin15state-all-files/E086_3_TxFlnk.bed		E086	1
-8.307	1	E086 Fetal Kidney	Kidney	Tx	erc2-chromatin15state-all-files/E086_4_Tx.bed		E086	1
-2.248	1	E086 Fetal Kidney	Kidney	TxWk	erc2-chromatin15state-all-files/E086_5_TxWk.bed		E086	1
-1.414	1	E086 Fetal Kidney	Kidney	EnhG	erc2-chromatin15state-all-files/E086_6_EnhG.bed		E086	1
-4.632	1	E086 Fetal Kidney	Kidney	Enh	erc2-chromatin15state-all-files/E086_7_Enh.bed		E086	1
-1.732	1	E086 Fetal Kidney	Kidney	ZNF-Rpts	erc2-chromatin15state-all-files/E086_8_ZNF-Rpts.bed		E086	1
-3.317	1	E086 Fetal Kidney	Kidney	Het	erc2-chromatin15state-all-files/E086_9_Het.bed		E086	1
-1	1	E086 Fetal Kidney	Kidney	TssBiv	erc2-chromatin15state-all-files/E086_10_TssBiv.bed		E086	1
NA	1	E086 Fetal Kidney	Kidney	BivFlnk	erc2-chromatin15state-all-files/E086_11_BivFlnk.bed		E086	1
-2.828	1	E086 Fetal Kidney	Kidney	EnhBiv	erc2-chromatin15state-all-files/E086_12_EnhBiv.bed		E086	1
-4.296	1	E086 Fetal Kidney	Kidney	ReprPC	erc2-chromatin15state-all-files/E086_13_ReprPC.bed		E086	1
-1.414	1	E066 Liver	Liver	TssA	erc2-chromatin15state-all-files/E066_1_TssA.bed		E066	1
-4.583	1	E066 Liver	Liver	TssAFlnk	erc2-chromatin15state-all-files/E066_2_TssAFlnk.bed		E066	1
NA	1	E066 Liver	Liver	TxFlnk	erc2-chromatin15state-all-files/E066_3_TxFlnk.bed		E066	1
-3.412	1	E066 Liver	Liver	Tx	erc2-chromatin15state-all-files/E066_4_Tx.bed		E066	1
-2.37	1	E066 Liver	Liver	TxWk	erc2-chromatin15state-all-files/E066_5_TxWk.bed		E066	1
-3.606	1	E066 Liver	Liver	EnhG	erc2-chromatin15state-all-files/E066_6_EnhG.bed		E066	1
-4.123	1	E066 Liver	Liver	ZNF-Rpts	erc2-chromatin15state-all-files/E066_8_ZNF-Rpts.bed		E066	1
NA	1	E066 Liver	Liver	TssBiv	erc2-chromatin15state-all-files/E066_10_TssBiv.bed		E066	1
NA	1	E066 Liver	Liver	BivFlnk	erc2-chromatin15state-all-files/E066_11_BivFlnk.bed		E066	1
-1.732	1	E066 Liver	Liver	EnhBiv	erc2-chromatin15state-all-files/E066_12_EnhBiv.bed		E066	1
-5.099	1	E066 Liver	Liver	ReprPC	erc2-chromatin15state-all-files/E066_13_ReprPC.bed		E066	1
-2.11	1	E066 Liver	Liver	ReprPCWk	erc2-chromatin15state-all-files/E066_14_ReprPCWk.bed		E066	1
NA	1	E118 HepG2 Hepatocellular Carcinoma	Liver	TssA	erc2-chromatin15state-all-files/E118_1_TssA.bed		E118	1
-6	1	E118 HepG2 Hepatocellular Carcinoma	Liver	TssAFlnk	erc2-chromatin15state-all-files/E118_2_TssAFlnk.bed		E118	1
-1	1	E118 HepG2 Hepatocellular Carcinoma	Liver	TxFlnk	erc2-chromatin15state-all-files/E118_3_TxFlnk.bed		E118	1
-4.157	1	E118 HepG2 Hepatocellular Carcinoma	Liver	Tx	erc2-chromatin15state-all-files/E118_4_Tx.bed		E118	1
-2.651	1	E118 HepG2 Hepatocellular Carcinoma	Liver	TxWk	erc2-chromatin15state-all-files/E118_5_TxWk.bed		E118	1
-5.745	1	E118 HepG2 Hepatocellular Carcinoma	Liver	EnhG	erc2-chromatin15state-all-files/E118_6_EnhG.bed		E118	1
-3.152	1	E118 HepG2 Hepatocellular Carcinoma	Liver	Enh	erc2-chromatin15state-all-files/E118_7_Enh.bed		E118	1
-2	1	E118 HepG2 Hepatocellular Carcinoma	Liver	ZNF-Rpts	erc2-chromatin15state-all-files/E118_8_ZNF-Rpts.bed		E118	1
-2.769	1	E118 HepG2 Hepatocellular Carcinoma	Liver	Het	erc2-chromatin15state-all-files/E118_9_Het.bed		E118	1
NA	1	E118 HepG2 Hepatocellular Carcinoma	Liver	TssBiv	erc2-chromatin15state-all-files/E118_10_TssBiv.bed		E118	1
-3.317	1	E118 HepG2 Hepatocellular Carcinoma	Liver	BivFlnk	erc2-chromatin15state-all-files/E118_11_BivFlnk.bed		E118	1
-7.211	1	E118 HepG2 Hepatocellular Carcinoma	Liver	EnhBiv	erc2-chromatin15state-all-files/E118_12_EnhBiv.bed		E118	1
-1.414	1	E017 IMR90 fetal lung fibroblasts	Lung	TssA	erc2-chromatin15state-all-files/E017_1_TssA.bed		E017	1
-3.317	1	E017 IMR90 fetal lung fibroblasts	Lung	TssAFlnk	erc2-chromatin15state-all-files/E017_2_TssAFlnk.bed		E017	1
NA	1	E017 IMR90 fetal lung fibroblasts	Lung	TxFlnk	erc2-chromatin15state-all-files/E017_3_TxFlnk.bed		E017	1
-3.063	1	E017 IMR90 fetal lung fibroblasts	Lung	Tx	erc2-chromatin15state-all-files/E017_4_Tx.bed		E017	1
-2.59	1	E017 IMR90 fetal lung fibroblasts	Lung	TxWk	erc2-chromatin15state-all-files/E017_5_TxWk.bed		E017	1
-2.982	1	E017 IMR90 fetal lung fibroblasts	Lung	EnhG	erc2-chromatin15state-all-files/E017_6_EnhG.bed		E017	1
-3.094	1	E017 IMR90 fetal lung fibroblasts	Lung	Enh	erc2-chromatin15state-all-files/E017_7_Enh.bed		E017	1
-4	1	E017 IMR90 fetal lung fibroblasts	Lung	ZNF-Rpts	erc2-chromatin15state-all-files/E017_8_ZNF-Rpts.bed		E017	1
NA	1	E017 IMR90 fetal lung fibroblasts	Lung	TssBiv	erc2-chromatin15state-all-files/E017_10_TssBiv.bed		E017	1
-1.414	1	E017 IMR90 fetal lung fibroblasts	Lung	BivFlnk	erc2-chromatin15state-all-files/E017_11_BivFlnk.bed		E017	1
-4.123	1	E017 IMR90 fetal lung fibroblasts	Lung	EnhBiv	erc2-chromatin15state-all-files/E017_12_EnhBiv.bed		E017	1
NA	1	E088 Fetal Lung	Lung	TssA	erc2-chromatin15state-all-files/E088_1_TssA.bed		E088	1
-4.359	1	E088 Fetal Lung	Lung	TssAFlnk	erc2-chromatin15state-all-files/E088_2_TssAFlnk.bed		E088	1
NA	1	E088 Fetal Lung	Lung	TxFlnk	erc2-chromatin15state-all-files/E088_3_TxFlnk.bed		E088	1
-5.016	1	E088 Fetal Lung	Lung	Tx	erc2-chromatin15state-all-files/E088_4_Tx.bed		E088	1
-3.742	1	E088 Fetal Lung	Lung	EnhG	erc2-chromatin15state-all-files/E088_6_EnhG.bed		E088	1
-2.661	1	E088 Fetal Lung	Lung	Enh	erc2-chromatin15state-all-files/E088_7_Enh.bed		E088	1
-2.828	1	E088 Fetal Lung	Lung	ZNF-Rpts	erc2-chromatin15state-all-files/E088_8_ZNF-Rpts.bed		E088	1
-5.078	1	E088 Fetal Lung	Lung	Het	erc2-chromatin15state-all-files/E088_9_Het.bed		E088	1
NA	1	E088 Fetal Lung	Lung	TssBiv	erc2-chromatin15state-all-files/E088_10_TssBiv.bed		E088	1
NA	1	E088 Fetal Lung	Lung	BivFlnk	erc2-chromatin15state-all-files/E088_11_BivFlnk.bed		E088	1
-2.828	1	E088 Fetal Lung	Lung	EnhBiv	erc2-chromatin15state-all-files/E088_12_EnhBiv.bed		E088	1
-3.726	1	E088 Fetal Lung	Lung	ReprPC	erc2-chromatin15state-all-files/E088_13_ReprPC.bed		E088	1
-2.351	1	E088 Fetal Lung	Lung	ReprPCWk	erc2-chromatin15state-all-files/E088_14_ReprPCWk.bed		E088	1
-1.732	1	E096 Lung	Lung	TssA	erc2-chromatin15state-all-files/E096_1_TssA.bed		E096	1
-1.414	1	E096 Lung	Lung	TssAFlnk	erc2-chromatin15state-all-files/E096_2_TssAFlnk.bed		E096	1
NA	1	E096 Lung	Lung	TxFlnk	erc2-chromatin15state-all-files/E096_3_TxFlnk.bed		E096	1
-4.127	1	E096 Lung	Lung	Tx	erc2-chromatin15state-all-files/E096_4_Tx.bed		E096	1
-3.336	1	E096 Lung	Lung	EnhG	erc2-chromatin15state-all-files/E096_6_EnhG.bed		E096	1
-3.058	1	E096 Lung	Lung	Enh	erc2-chromatin15state-all-files/E096_7_Enh.bed		E096	1
-5.385	1	E096 Lung	Lung	ZNF-Rpts	erc2-chromatin15state-all-files/E096_8_ZNF-Rpts.bed		E096	1
-2.348	1	E096 Lung	Lung	Het	erc2-chromatin15state-all-files/E096_9_Het.bed		E096	1
NA	1	E096 Lung	Lung	TssBiv	erc2-chromatin15state-all-files/E096_10_TssBiv.bed		E096	1
NA	1	E096 Lung	Lung	BivFlnk	erc2-chromatin15state-all-files/E096_11_BivFlnk.bed		E096	1
-1	1	E096 Lung	Lung	EnhBiv	erc2-chromatin15state-all-files/E096_12_EnhBiv.bed		E096	1
-5	1	E096 Lung	Lung	ReprPC	erc2-chromatin15state-all-files/E096_13_ReprPC.bed		E096	1
-2.938	1	E096 Lung	Lung	ReprPCWk	erc2-chromatin15state-all-files/E096_14_ReprPCWk.bed		E096	1
-3.606	1	E114 A549 EtOH 0.02pct Lung Carcinoma	Lung	TssA	erc2-chromatin15state-all-files/E114_1_TssA.bed		E114	1
-8.66	1	E114 A549 EtOH 0.02pct Lung Carcinoma	Lung	TssAFlnk	erc2-chromatin15state-all-files/E114_2_TssAFlnk.bed		E114	1
-1	1	E114 A549 EtOH 0.02pct Lung Carcinoma	Lung	TxFlnk	erc2-chromatin15state-all-files/E114_3_TxFlnk.bed		E114	1
-5.982	1	E114 A549 EtOH 0.02pct Lung Carcinoma	Lung	Tx	erc2-chromatin15state-all-files/E114_4_Tx.bed		E114	1
-2.634	1	E114 A549 EtOH 0.02pct Lung Carcinoma	Lung	TxWk	erc2-chromatin15state-all-files/E114_5_TxWk.bed		E114	1
-4.899	1	E114 A549 EtOH 0.02pct Lung Carcinoma	Lung	EnhG	erc2-chromatin15state-all-files/E114_6_EnhG.bed		E114	1
-3.77	1	E114 A549 EtOH 0.02pct Lung Carcinoma	Lung	Enh	erc2-chromatin15state-all-files/E114_7_Enh.bed		E114	1
-3.742	1	E114 A549 EtOH 0.02pct Lung Carcinoma	Lung	ZNF-Rpts	erc2-chromatin15state-all-files/E114_8_ZNF-Rpts.bed		E114	1
-4.648	1	E114 A549 EtOH 0.02pct Lung Carcinoma	Lung	Het	erc2-chromatin15state-all-files/E114_9_Het.bed		E114	1
-1.414	1	E114 A549 EtOH 0.02pct Lung Carcinoma	Lung	TssBiv	erc2-chromatin15state-all-files/E114_10_TssBiv.bed		E114	1
-1	1	E114 A549 EtOH 0.02pct Lung Carcinoma	Lung	BivFlnk	erc2-chromatin15state-all-files/E114_11_BivFlnk.bed		E114	1
-1	1	E114 A549 EtOH 0.02pct Lung Carcinoma	Lung	EnhBiv	erc2-chromatin15state-all-files/E114_12_EnhBiv.bed		E114	1
-2.687	1	E114 A549 EtOH 0.02pct Lung Carcinoma	Lung	ReprPC	erc2-chromatin15state-all-files/E114_13_ReprPC.bed		E114	1
-3.162	1	E128 NHLF Lung Fibroblast Primary Cells	Lung	TssA	erc2-chromatin15state-all-files/E128_1_TssA.bed		E128	1
-4.583	1	E128 NHLF Lung Fibroblast Primary Cells	Lung	TssAFlnk	erc2-chromatin15state-all-files/E128_2_TssAFlnk.bed		E128	1
NA	1	E128 NHLF Lung Fibroblast Primary Cells	Lung	TxFlnk	erc2-chromatin15state-all-files/E128_3_TxFlnk.bed		E128	1
-4.115	1	E128 NHLF Lung Fibroblast Primary Cells	Lung	Tx	erc2-chromatin15state-all-files/E128_4_Tx.bed		E128	1
-2.333	1	E128 NHLF Lung Fibroblast Primary Cells	Lung	TxWk	erc2-chromatin15state-all-files/E128_5_TxWk.bed		E128	1
-3.183	1	E128 NHLF Lung Fibroblast Primary Cells	Lung	EnhG	erc2-chromatin15state-all-files/E128_6_EnhG.bed		E128	1
-3.193	1	E128 NHLF Lung Fibroblast Primary Cells	Lung	Enh	erc2-chromatin15state-all-files/E128_7_Enh.bed		E128	1
-1	1	E128 NHLF Lung Fibroblast Primary Cells	Lung	ZNF-Rpts	erc2-chromatin15state-all-files/E128_8_ZNF-Rpts.bed		E128	1
-3.117	1	E128 NHLF Lung Fibroblast Primary Cells	Lung	Het	erc2-chromatin15state-all-files/E128_9_Het.bed		E128	1
NA	1	E128 NHLF Lung Fibroblast Primary Cells	Lung	TssBiv	erc2-chromatin15state-all-files/E128_10_TssBiv.bed		E128	1
NA	1	E128 NHLF Lung Fibroblast Primary Cells	Lung	BivFlnk	erc2-chromatin15state-all-files/E128_11_BivFlnk.bed		E128	1
NA	1	E128 NHLF Lung Fibroblast Primary Cells	Lung	EnhBiv	erc2-chromatin15state-all-files/E128_12_EnhBiv.bed		E128	1
-2.449	1	E023 Mesenchymal Stem Cell Derived Adipocyte Cultured	Mesenchymal	TssA	erc2-chromatin15state-all-files/E023_1_TssA.bed		E023	1
-7.071	1	E023 Mesenchymal Stem Cell Derived Adipocyte Cultured	Mesenchymal	TssAFlnk	erc2-chromatin15state-all-files/E023_2_TssAFlnk.bed		E023	1
-1.414	1	E023 Mesenchymal Stem Cell Derived Adipocyte Cultured	Mesenchymal	TxFlnk	erc2-chromatin15state-all-files/E023_3_TxFlnk.bed		E023	1
-3.948	1	E023 Mesenchymal Stem Cell Derived Adipocyte Cultured	Mesenchymal	Tx	erc2-chromatin15state-all-files/E023_4_Tx.bed		E023	1
-2.313	1	E023 Mesenchymal Stem Cell Derived Adipocyte Cultured	Mesenchymal	TxWk	erc2-chromatin15state-all-files/E023_5_TxWk.bed		E023	1
-3.24	1	E023 Mesenchymal Stem Cell Derived Adipocyte Cultured	Mesenchymal	EnhG	erc2-chromatin15state-all-files/E023_6_EnhG.bed		E023	1
-3.464	1	E023 Mesenchymal Stem Cell Derived Adipocyte Cultured	Mesenchymal	ZNF-Rpts	erc2-chromatin15state-all-files/E023_8_ZNF-Rpts.bed		E023	1
-3.794	1	E023 Mesenchymal Stem Cell Derived Adipocyte Cultured	Mesenchymal	Het	erc2-chromatin15state-all-files/E023_9_Het.bed		E023	1
NA	1	E023 Mesenchymal Stem Cell Derived Adipocyte Cultured	Mesenchymal	TssBiv	erc2-chromatin15state-all-files/E023_10_TssBiv.bed		E023	1
NA	1	E023 Mesenchymal Stem Cell Derived Adipocyte Cultured	Mesenchymal	BivFlnk	erc2-chromatin15state-all-files/E023_11_BivFlnk.bed		E023	1
-3	1	E023 Mesenchymal Stem Cell Derived Adipocyte Cultured	Mesenchymal	EnhBiv	erc2-chromatin15state-all-files/E023_12_EnhBiv.bed		E023	1
-3.433	1	E023 Mesenchymal Stem Cell Derived Adipocyte Cultured	Mesenchymal	ReprPC	erc2-chromatin15state-all-files/E023_13_ReprPC.bed		E023	1
-3	1	E025 Adipose Derived Mesenchymal Stem Cell Cultured	Mesenchymal	TssA	erc2-chromatin15state-all-files/E025_1_TssA.bed		E025	1
-4.486	1	E025 Adipose Derived Mesenchymal Stem Cell Cultured	Mesenchymal	TssAFlnk	erc2-chromatin15state-all-files/E025_2_TssAFlnk.bed		E025	1
-1	1	E025 Adipose Derived Mesenchymal Stem Cell Cultured	Mesenchymal	TxFlnk	erc2-chromatin15state-all-files/E025_3_TxFlnk.bed		E025	1
-3.285	1	E025 Adipose Derived Mesenchymal Stem Cell Cultured	Mesenchymal	Tx	erc2-chromatin15state-all-files/E025_4_Tx.bed		E025	1
-2.328	1	E025 Adipose Derived Mesenchymal Stem Cell Cultured	Mesenchymal	TxWk	erc2-chromatin15state-all-files/E025_5_TxWk.bed		E025	1
-4.69	1	E025 Adipose Derived Mesenchymal Stem Cell Cultured	Mesenchymal	EnhG	erc2-chromatin15state-all-files/E025_6_EnhG.bed		E025	1
-2.64	1	E025 Adipose Derived Mesenchymal Stem Cell Cultured	Mesenchymal	Enh	erc2-chromatin15state-all-files/E025_7_Enh.bed		E025	1
-3	1	E025 Adipose Derived Mesenchymal Stem Cell Cultured	Mesenchymal	ZNF-Rpts	erc2-chromatin15state-all-files/E025_8_ZNF-Rpts.bed		E025	1
-4.051	1	E025 Adipose Derived Mesenchymal Stem Cell Cultured	Mesenchymal	Het	erc2-chromatin15state-all-files/E025_9_Het.bed		E025	1
-1	1	E025 Adipose Derived Mesenchymal Stem Cell Cultured	Mesenchymal	TssBiv	erc2-chromatin15state-all-files/E025_10_TssBiv.bed		E025	1
-1.732	1	E025 Adipose Derived Mesenchymal Stem Cell Cultured	Mesenchymal	BivFlnk	erc2-chromatin15state-all-files/E025_11_BivFlnk.bed		E025	1
-2.82	1	E025 Adipose Derived Mesenchymal Stem Cell Cultured	Mesenchymal	ReprPC	erc2-chromatin15state-all-files/E025_13_ReprPC.bed		E025	1
-1.414	1	E026 Bone Marrow Derived Cultured Mesenchymal Stem Cells	Mesenchymal	TssA	erc2-chromatin15state-all-files/E026_1_TssA.bed		E026	1
-4.098	1	E026 Bone Marrow Derived Cultured Mesenchymal Stem Cells	Mesenchymal	TssAFlnk	erc2-chromatin15state-all-files/E026_2_TssAFlnk.bed		E026	1
-1.732	1	E026 Bone Marrow Derived Cultured Mesenchymal Stem Cells	Mesenchymal	TxFlnk	erc2-chromatin15state-all-files/E026_3_TxFlnk.bed		E026	1
-3.155	1	E026 Bone Marrow Derived Cultured Mesenchymal Stem Cells	Mesenchymal	Tx	erc2-chromatin15state-all-files/E026_4_Tx.bed		E026	1
-2.45	1	E026 Bone Marrow Derived Cultured Mesenchymal Stem Cells	Mesenchymal	TxWk	erc2-chromatin15state-all-files/E026_5_TxWk.bed		E026	1
-4.69	1	E026 Bone Marrow Derived Cultured Mesenchymal Stem Cells	Mesenchymal	EnhG	erc2-chromatin15state-all-files/E026_6_EnhG.bed		E026	1
-3.342	1	E026 Bone Marrow Derived Cultured Mesenchymal Stem Cells	Mesenchymal	Enh	erc2-chromatin15state-all-files/E026_7_Enh.bed		E026	1
-1	1	E026 Bone Marrow Derived Cultured Mesenchymal Stem Cells	Mesenchymal	ZNF-Rpts	erc2-chromatin15state-all-files/E026_8_ZNF-Rpts.bed		E026	1
-3.948	1	E026 Bone Marrow Derived Cultured Mesenchymal Stem Cells	Mesenchymal	Het	erc2-chromatin15state-all-files/E026_9_Het.bed		E026	1
-2	1	E026 Bone Marrow Derived Cultured Mesenchymal Stem Cells	Mesenchymal	TssBiv	erc2-chromatin15state-all-files/E026_10_TssBiv.bed		E026	1
NA	1	E026 Bone Marrow Derived Cultured Mesenchymal Stem Cells	Mesenchymal	BivFlnk	erc2-chromatin15state-all-files/E026_11_BivFlnk.bed		E026	1
-1.732	1	E026 Bone Marrow Derived Cultured Mesenchymal Stem Cells	Mesenchymal	EnhBiv	erc2-chromatin15state-all-files/E026_12_EnhBiv.bed		E026	1
-3.107	1	E026 Bone Marrow Derived Cultured Mesenchymal Stem Cells	Mesenchymal	ReprPC	erc2-chromatin15state-all-files/E026_13_ReprPC.bed		E026	1
-3	1	E049 Mesenchymal Stem Cell Derived Chondrocyte Cultured	Mesenchymal	TssA	erc2-chromatin15state-all-files/E049_1_TssA.bed		E049	1
-4.583	1	E049 Mesenchymal Stem Cell Derived Chondrocyte Cultured	Mesenchymal	TssAFlnk	erc2-chromatin15state-all-files/E049_2_TssAFlnk.bed		E049	1
-1	1	E049 Mesenchymal Stem Cell Derived Chondrocyte Cultured	Mesenchymal	TxFlnk	erc2-chromatin15state-all-files/E049_3_TxFlnk.bed		E049	1
-3.163	1	E049 Mesenchymal Stem Cell Derived Chondrocyte Cultured	Mesenchymal	Tx	erc2-chromatin15state-all-files/E049_4_Tx.bed		E049	1
-2.43	1	E049 Mesenchymal Stem Cell Derived Chondrocyte Cultured	Mesenchymal	TxWk	erc2-chromatin15state-all-files/E049_5_TxWk.bed		E049	1
-3.674	1	E049 Mesenchymal Stem Cell Derived Chondrocyte Cultured	Mesenchymal	EnhG	erc2-chromatin15state-all-files/E049_6_EnhG.bed		E049	1
-1.732	1	E049 Mesenchymal Stem Cell Derived Chondrocyte Cultured	Mesenchymal	ZNF-Rpts	erc2-chromatin15state-all-files/E049_8_ZNF-Rpts.bed		E049	1
-2.893	1	E049 Mesenchymal Stem Cell Derived Chondrocyte Cultured	Mesenchymal	Het	erc2-chromatin15state-all-files/E049_9_Het.bed		E049	1
-1	1	E049 Mesenchymal Stem Cell Derived Chondrocyte Cultured	Mesenchymal	TssBiv	erc2-chromatin15state-all-files/E049_10_TssBiv.bed		E049	1
-1.414	1	E049 Mesenchymal Stem Cell Derived Chondrocyte Cultured	Mesenchymal	BivFlnk	erc2-chromatin15state-all-files/E049_11_BivFlnk.bed		E049	1
-3	1	E049 Mesenchymal Stem Cell Derived Chondrocyte Cultured	Mesenchymal	EnhBiv	erc2-chromatin15state-all-files/E049_12_EnhBiv.bed		E049	1
-2	1	E052 Muscle Satellite Cultured	Muscle	TssA	erc2-chromatin15state-all-files/E052_1_TssA.bed		E052	1
-5.612	1	E052 Muscle Satellite Cultured	Muscle	TssAFlnk	erc2-chromatin15state-all-files/E052_2_TssAFlnk.bed		E052	1
-1	1	E052 Muscle Satellite Cultured	Muscle	TxFlnk	erc2-chromatin15state-all-files/E052_3_TxFlnk.bed		E052	1
-4.224	1	E052 Muscle Satellite Cultured	Muscle	Tx	erc2-chromatin15state-all-files/E052_4_Tx.bed		E052	1
-2.654	1	E052 Muscle Satellite Cultured	Muscle	TxWk	erc2-chromatin15state-all-files/E052_5_TxWk.bed		E052	1
-3.464	1	E052 Muscle Satellite Cultured	Muscle	EnhG	erc2-chromatin15state-all-files/E052_6_EnhG.bed		E052	1
-3.177	1	E052 Muscle Satellite Cultured	Muscle	Enh	erc2-chromatin15state-all-files/E052_7_Enh.bed		E052	1
-1.732	1	E052 Muscle Satellite Cultured	Muscle	ZNF-Rpts	erc2-chromatin15state-all-files/E052_8_ZNF-Rpts.bed		E052	1
NA	1	E052 Muscle Satellite Cultured	Muscle	TssBiv	erc2-chromatin15state-all-files/E052_10_TssBiv.bed		E052	1
NA	1	E052 Muscle Satellite Cultured	Muscle	BivFlnk	erc2-chromatin15state-all-files/E052_11_BivFlnk.bed		E052	1
-2.646	1	E052 Muscle Satellite Cultured	Muscle	EnhBiv	erc2-chromatin15state-all-files/E052_12_EnhBiv.bed		E052	1
-2.956	1	E052 Muscle Satellite Cultured	Muscle	ReprPC	erc2-chromatin15state-all-files/E052_13_ReprPC.bed		E052	1
-2.236	1	E089 Fetal Muscle Trunk	Muscle	TssA	erc2-chromatin15state-all-files/E089_1_TssA.bed		E089	1
-2	1	E089 Fetal Muscle Trunk	Muscle	TssAFlnk	erc2-chromatin15state-all-files/E089_2_TssAFlnk.bed		E089	1
NA	1	E089 Fetal Muscle Trunk	Muscle	TxFlnk	erc2-chromatin15state-all-files/E089_3_TxFlnk.bed		E089	1
-3.452	1	E089 Fetal Muscle Trunk	Muscle	Tx	erc2-chromatin15state-all-files/E089_4_Tx.bed		E089	1
-2.598	1	E089 Fetal Muscle Trunk	Muscle	TxWk	erc2-chromatin15state-all-files/E089_5_TxWk.bed		E089	1
-4.391	1	E089 Fetal Muscle Trunk	Muscle	EnhG	erc2-chromatin15state-all-files/E089_6_EnhG.bed		E089	1
-3.413	1	E089 Fetal Muscle Trunk	Muscle	Enh	erc2-chromatin15state-all-files/E089_7_Enh.bed		E089	1
-2.646	1	E089 Fetal Muscle Trunk	Muscle	ZNF-Rpts	erc2-chromatin15state-all-files/E089_8_ZNF-Rpts.bed		E089	1
-3.87	1	E089 Fetal Muscle Trunk	Muscle	Het	erc2-chromatin15state-all-files/E089_9_Het.bed		E089	1
NA	1	E089 Fetal Muscle Trunk	Muscle	TssBiv	erc2-chromatin15state-all-files/E089_10_TssBiv.bed		E089	1
-1.732	1	E089 Fetal Muscle Trunk	Muscle	BivFlnk	erc2-chromatin15state-all-files/E089_11_BivFlnk.bed		E089	1
-3.377	1	E089 Fetal Muscle Trunk	Muscle	ReprPC	erc2-chromatin15state-all-files/E089_13_ReprPC.bed		E089	1
NA	1	E090 Fetal Muscle Leg	Muscle	TssA	erc2-chromatin15state-all-files/E090_1_TssA.bed		E090	1
-3.317	1	E090 Fetal Muscle Leg	Muscle	TssAFlnk	erc2-chromatin15state-all-files/E090_2_TssAFlnk.bed		E090	1
-1	1	E090 Fetal Muscle Leg	Muscle	TxFlnk	erc2-chromatin15state-all-files/E090_3_TxFlnk.bed		E090	1
-3.218	1	E090 Fetal Muscle Leg	Muscle	Tx	erc2-chromatin15state-all-files/E090_4_Tx.bed		E090	1
-2.404	1	E090 Fetal Muscle Leg	Muscle	TxWk	erc2-chromatin15state-all-files/E090_5_TxWk.bed		E090	1
-4.72	1	E090 Fetal Muscle Leg	Muscle	EnhG	erc2-chromatin15state-all-files/E090_6_EnhG.bed		E090	1
-2.631	1	E090 Fetal Muscle Leg	Muscle	Enh	erc2-chromatin15state-all-files/E090_7_Enh.bed		E090	1
-3.317	1	E090 Fetal Muscle Leg	Muscle	ZNF-Rpts	erc2-chromatin15state-all-files/E090_8_ZNF-Rpts.bed		E090	1
-3.752	1	E090 Fetal Muscle Leg	Muscle	Het	erc2-chromatin15state-all-files/E090_9_Het.bed		E090	1
NA	1	E090 Fetal Muscle Leg	Muscle	TssBiv	erc2-chromatin15state-all-files/E090_10_TssBiv.bed		E090	1
-1.414	1	E090 Fetal Muscle Leg	Muscle	BivFlnk	erc2-chromatin15state-all-files/E090_11_BivFlnk.bed		E090	1
-2.957	1	E090 Fetal Muscle Leg	Muscle	ReprPC	erc2-chromatin15state-all-files/E090_13_ReprPC.bed		E090	1
-1.414	1	E100 Psoas Muscle	Muscle	TssA	erc2-chromatin15state-all-files/E100_1_TssA.bed		E100	1
-2.828	1	E100 Psoas Muscle	Muscle	TssAFlnk	erc2-chromatin15state-all-files/E100_2_TssAFlnk.bed		E100	1
NA	1	E100 Psoas Muscle	Muscle	TxFlnk	erc2-chromatin15state-all-files/E100_3_TxFlnk.bed		E100	1
-5.657	1	E100 Psoas Muscle	Muscle	Tx	erc2-chromatin15state-all-files/E100_4_Tx.bed		E100	1
-1	1	E100 Psoas Muscle	Muscle	EnhG	erc2-chromatin15state-all-files/E100_6_EnhG.bed		E100	1
-3.252	1	E100 Psoas Muscle	Muscle	Enh	erc2-chromatin15state-all-files/E100_7_Enh.bed		E100	1
NA	1	E100 Psoas Muscle	Muscle	ZNF-Rpts	erc2-chromatin15state-all-files/E100_8_ZNF-Rpts.bed		E100	1
-5.118	1	E100 Psoas Muscle	Muscle	Het	erc2-chromatin15state-all-files/E100_9_Het.bed		E100	1
NA	1	E100 Psoas Muscle	Muscle	TssBiv	erc2-chromatin15state-all-files/E100_10_TssBiv.bed		E100	1
NA	1	E100 Psoas Muscle	Muscle	BivFlnk	erc2-chromatin15state-all-files/E100_11_BivFlnk.bed		E100	1
NA	1	E100 Psoas Muscle	Muscle	EnhBiv	erc2-chromatin15state-all-files/E100_12_EnhBiv.bed		E100	1
-2.449	1	E100 Psoas Muscle	Muscle	ReprPC	erc2-chromatin15state-all-files/E100_13_ReprPC.bed		E100	1
-2.363	1	E100 Psoas Muscle	Muscle	ReprPCWk	erc2-chromatin15state-all-files/E100_14_ReprPCWk.bed		E100	1
-4.123	1	E107 Skeletal Muscle Male	Muscle	TssA	erc2-chromatin15state-all-files/E107_1_TssA.bed		E107	1
-6.205	1	E107 Skeletal Muscle Male	Muscle	TssAFlnk	erc2-chromatin15state-all-files/E107_2_TssAFlnk.bed		E107	1
-2	1	E107 Skeletal Muscle Male	Muscle	TxFlnk	erc2-chromatin15state-all-files/E107_3_TxFlnk.bed		E107	1
-3.726	1	E107 Skeletal Muscle Male	Muscle	Tx	erc2-chromatin15state-all-files/E107_4_Tx.bed		E107	1
-2.455	1	E107 Skeletal Muscle Male	Muscle	TxWk	erc2-chromatin15state-all-files/E107_5_TxWk.bed		E107	1
-6.557	1	E107 Skeletal Muscle Male	Muscle	EnhG	erc2-chromatin15state-all-files/E107_6_EnhG.bed		E107	1
-3.464	1	E107 Skeletal Muscle Male	Muscle	ZNF-Rpts	erc2-chromatin15state-all-files/E107_8_ZNF-Rpts.bed		E107	1
-5.198	1	E107 Skeletal Muscle Male	Muscle	Het	erc2-chromatin15state-all-files/E107_9_Het.bed		E107	1
-1	1	E107 Skeletal Muscle Male	Muscle	TssBiv	erc2-chromatin15state-all-files/E107_10_TssBiv.bed		E107	1
-1	1	E107 Skeletal Muscle Male	Muscle	BivFlnk	erc2-chromatin15state-all-files/E107_11_BivFlnk.bed		E107	1
-5.612	1	E107 Skeletal Muscle Male	Muscle	EnhBiv	erc2-chromatin15state-all-files/E107_12_EnhBiv.bed		E107	1
-3.044	1	E107 Skeletal Muscle Male	Muscle	ReprPC	erc2-chromatin15state-all-files/E107_13_ReprPC.bed		E107	1
-3.464	1	E108 Skeletal Muscle Female	Muscle	TssA	erc2-chromatin15state-all-files/E108_1_TssA.bed		E108	1
-8	1	E108 Skeletal Muscle Female	Muscle	TssAFlnk	erc2-chromatin15state-all-files/E108_2_TssAFlnk.bed		E108	1
-1	1	E108 Skeletal Muscle Female	Muscle	TxFlnk	erc2-chromatin15state-all-files/E108_3_TxFlnk.bed		E108	1
-3.827	1	E108 Skeletal Muscle Female	Muscle	Tx	erc2-chromatin15state-all-files/E108_4_Tx.bed		E108	1
-2.458	1	E108 Skeletal Muscle Female	Muscle	TxWk	erc2-chromatin15state-all-files/E108_5_TxWk.bed		E108	1
-5.196	1	E108 Skeletal Muscle Female	Muscle	EnhG	erc2-chromatin15state-all-files/E108_6_EnhG.bed		E108	1
-1.414	1	E108 Skeletal Muscle Female	Muscle	ZNF-Rpts	erc2-chromatin15state-all-files/E108_8_ZNF-Rpts.bed		E108	1
-5.788	1	E108 Skeletal Muscle Female	Muscle	Het	erc2-chromatin15state-all-files/E108_9_Het.bed		E108	1
-1	1	E108 Skeletal Muscle Female	Muscle	TssBiv	erc2-chromatin15state-all-files/E108_10_TssBiv.bed		E108	1
-1	1	E108 Skeletal Muscle Female	Muscle	BivFlnk	erc2-chromatin15state-all-files/E108_11_BivFlnk.bed		E108	1
-4.583	1	E108 Skeletal Muscle Female	Muscle	EnhBiv	erc2-chromatin15state-all-files/E108_12_EnhBiv.bed		E108	1
-5.163	1	E108 Skeletal Muscle Female	Muscle	ReprPC	erc2-chromatin15state-all-files/E108_13_ReprPC.bed		E108	1
-2	1	E120 HSMM Skeletal Muscle Myoblasts	Muscle	TssA	erc2-chromatin15state-all-files/E120_1_TssA.bed		E120	1
-3.808	1	E120 HSMM Skeletal Muscle Myoblasts	Muscle	TssAFlnk	erc2-chromatin15state-all-files/E120_2_TssAFlnk.bed		E120	1
NA	1	E120 HSMM Skeletal Muscle Myoblasts	Muscle	TxFlnk	erc2-chromatin15state-all-files/E120_3_TxFlnk.bed		E120	1
-5.96	1	E120 HSMM Skeletal Muscle Myoblasts	Muscle	Tx	erc2-chromatin15state-all-files/E120_4_Tx.bed		E120	1
-2.34	1	E120 HSMM Skeletal Muscle Myoblasts	Muscle	TxWk	erc2-chromatin15state-all-files/E120_5_TxWk.bed		E120	1
-3.758	1	E120 HSMM Skeletal Muscle Myoblasts	Muscle	EnhG	erc2-chromatin15state-all-files/E120_6_EnhG.bed		E120	1
-3.486	1	E120 HSMM Skeletal Muscle Myoblasts	Muscle	Enh	erc2-chromatin15state-all-files/E120_7_Enh.bed		E120	1
-2	1	E120 HSMM Skeletal Muscle Myoblasts	Muscle	ZNF-Rpts	erc2-chromatin15state-all-files/E120_8_ZNF-Rpts.bed		E120	1
-3.586	1	E120 HSMM Skeletal Muscle Myoblasts	Muscle	Het	erc2-chromatin15state-all-files/E120_9_Het.bed		E120	1
NA	1	E120 HSMM Skeletal Muscle Myoblasts	Muscle	TssBiv	erc2-chromatin15state-all-files/E120_10_TssBiv.bed		E120	1
NA	1	E120 HSMM Skeletal Muscle Myoblasts	Muscle	BivFlnk	erc2-chromatin15state-all-files/E120_11_BivFlnk.bed		E120	1
-2.449	1	E120 HSMM Skeletal Muscle Myoblasts	Muscle	EnhBiv	erc2-chromatin15state-all-files/E120_12_EnhBiv.bed		E120	1
-2.646	1	E121 HSMM cell derived Skeletal Muscle Myotubes	Muscle	TssA	erc2-chromatin15state-all-files/E121_1_TssA.bed		E121	1
-4.123	1	E121 HSMM cell derived Skeletal Muscle Myotubes	Muscle	TssAFlnk	erc2-chromatin15state-all-files/E121_2_TssAFlnk.bed		E121	1
NA	1	E121 HSMM cell derived Skeletal Muscle Myotubes	Muscle	TxFlnk	erc2-chromatin15state-all-files/E121_3_TxFlnk.bed		E121	1
-3.377	1	E121 HSMM cell derived Skeletal Muscle Myotubes	Muscle	Tx	erc2-chromatin15state-all-files/E121_4_Tx.bed		E121	1
-2.341	1	E121 HSMM cell derived Skeletal Muscle Myotubes	Muscle	TxWk	erc2-chromatin15state-all-files/E121_5_TxWk.bed		E121	1
-4.69	1	E121 HSMM cell derived Skeletal Muscle Myotubes	Muscle	EnhG	erc2-chromatin15state-all-files/E121_6_EnhG.bed		E121	1
-2.889	1	E121 HSMM cell derived Skeletal Muscle Myotubes	Muscle	Enh	erc2-chromatin15state-all-files/E121_7_Enh.bed		E121	1
-1.732	1	E121 HSMM cell derived Skeletal Muscle Myotubes	Muscle	ZNF-Rpts	erc2-chromatin15state-all-files/E121_8_ZNF-Rpts.bed		E121	1
-5.608	1	E121 HSMM cell derived Skeletal Muscle Myotubes	Muscle	Het	erc2-chromatin15state-all-files/E121_9_Het.bed		E121	1
NA	1	E121 HSMM cell derived Skeletal Muscle Myotubes	Muscle	TssBiv	erc2-chromatin15state-all-files/E121_10_TssBiv.bed		E121	1
NA	1	E121 HSMM cell derived Skeletal Muscle Myotubes	Muscle	BivFlnk	erc2-chromatin15state-all-files/E121_11_BivFlnk.bed		E121	1
-2	1	E121 HSMM cell derived Skeletal Muscle Myotubes	Muscle	EnhBiv	erc2-chromatin15state-all-files/E121_12_EnhBiv.bed		E121	1
NA	1	E053 Cortex derived primary cultured neurospheres	Neurosphere	TssA	erc2-chromatin15state-all-files/E053_1_TssA.bed		E053	1
-4	1	E053 Cortex derived primary cultured neurospheres	Neurosphere	TssAFlnk	erc2-chromatin15state-all-files/E053_2_TssAFlnk.bed		E053	1
NA	1	E053 Cortex derived primary cultured neurospheres	Neurosphere	TxFlnk	erc2-chromatin15state-all-files/E053_3_TxFlnk.bed		E053	1
-3.567	1	E053 Cortex derived primary cultured neurospheres	Neurosphere	Tx	erc2-chromatin15state-all-files/E053_4_Tx.bed		E053	1
-2.288	1	E053 Cortex derived primary cultured neurospheres	Neurosphere	TxWk	erc2-chromatin15state-all-files/E053_5_TxWk.bed		E053	1
-4.472	1	E053 Cortex derived primary cultured neurospheres	Neurosphere	EnhG	erc2-chromatin15state-all-files/E053_6_EnhG.bed		E053	1
-2.915	1	E053 Cortex derived primary cultured neurospheres	Neurosphere	Enh	erc2-chromatin15state-all-files/E053_7_Enh.bed		E053	1
-3.464	1	E053 Cortex derived primary cultured neurospheres	Neurosphere	ZNF-Rpts	erc2-chromatin15state-all-files/E053_8_ZNF-Rpts.bed		E053	1
-3.687	1	E053 Cortex derived primary cultured neurospheres	Neurosphere	Het	erc2-chromatin15state-all-files/E053_9_Het.bed		E053	1
NA	1	E053 Cortex derived primary cultured neurospheres	Neurosphere	TssBiv	erc2-chromatin15state-all-files/E053_10_TssBiv.bed		E053	1
-1.414	1	E053 Cortex derived primary cultured neurospheres	Neurosphere	BivFlnk	erc2-chromatin15state-all-files/E053_11_BivFlnk.bed		E053	1
-5.292	1	E053 Cortex derived primary cultured neurospheres	Neurosphere	EnhBiv	erc2-chromatin15state-all-files/E053_12_EnhBiv.bed		E053	1
-3.647	1	E053 Cortex derived primary cultured neurospheres	Neurosphere	ReprPC	erc2-chromatin15state-all-files/E053_13_ReprPC.bed		E053	1
-2.646	1	E054 Ganglion Eminence derived primary cultured neurospheres	Neurosphere	TssA	erc2-chromatin15state-all-files/E054_1_TssA.bed		E054	1
-2.971	1	E054 Ganglion Eminence derived primary cultured neurospheres	Neurosphere	TssAFlnk	erc2-chromatin15state-all-files/E054_2_TssAFlnk.bed		E054	1
NA	1	E054 Ganglion Eminence derived primary cultured neurospheres	Neurosphere	TxFlnk	erc2-chromatin15state-all-files/E054_3_TxFlnk.bed		E054	1
-4.173	1	E054 Ganglion Eminence derived primary cultured neurospheres	Neurosphere	Tx	erc2-chromatin15state-all-files/E054_4_Tx.bed		E054	1
-2.461	1	E054 Ganglion Eminence derived primary cultured neurospheres	Neurosphere	TxWk	erc2-chromatin15state-all-files/E054_5_TxWk.bed		E054	1
-4.359	1	E054 Ganglion Eminence derived primary cultured neurospheres	Neurosphere	EnhG	erc2-chromatin15state-all-files/E054_6_EnhG.bed		E054	1
-3.085	1	E054 Ganglion Eminence derived primary cultured neurospheres	Neurosphere	Enh	erc2-chromatin15state-all-files/E054_7_Enh.bed		E054	1
-4.472	1	E054 Ganglion Eminence derived primary cultured neurospheres	Neurosphere	ZNF-Rpts	erc2-chromatin15state-all-files/E054_8_ZNF-Rpts.bed		E054	1
-4.175	1	E054 Ganglion Eminence derived primary cultured neurospheres	Neurosphere	Het	erc2-chromatin15state-all-files/E054_9_Het.bed		E054	1
-1	1	E054 Ganglion Eminence derived primary cultured neurospheres	Neurosphere	TssBiv	erc2-chromatin15state-all-files/E054_10_TssBiv.bed		E054	1
-1.414	1	E054 Ganglion Eminence derived primary cultured neurospheres	Neurosphere	BivFlnk	erc2-chromatin15state-all-files/E054_11_BivFlnk.bed		E054	1
-3.317	1	E054 Ganglion Eminence derived primary cultured neurospheres	Neurosphere	EnhBiv	erc2-chromatin15state-all-files/E054_12_EnhBiv.bed		E054	1
-5.175	1	E054 Ganglion Eminence derived primary cultured neurospheres	Neurosphere	ReprPC	erc2-chromatin15state-all-files/E054_13_ReprPC.bed		E054	1
-2.306	1	E054 Ganglion Eminence derived primary cultured neurospheres	Neurosphere	ReprPCWk	erc2-chromatin15state-all-files/E054_14_ReprPCWk.bed		E054	1
-1.732	1	E097 Ovary	Ovary	TssA	erc2-chromatin15state-all-files/E097_1_TssA.bed		E097	1
-4.123	1	E097 Ovary	Ovary	TssAFlnk	erc2-chromatin15state-all-files/E097_2_TssAFlnk.bed		E097	1
NA	1	E097 Ovary	Ovary	TxFlnk	erc2-chromatin15state-all-files/E097_3_TxFlnk.bed		E097	1
-3.87	1	E097 Ovary	Ovary	Tx	erc2-chromatin15state-all-files/E097_4_Tx.bed		E097	1
-2.207	1	E097 Ovary	Ovary	TxWk	erc2-chromatin15state-all-files/E097_5_TxWk.bed		E097	1
-2.646	1	E097 Ovary	Ovary	EnhG	erc2-chromatin15state-all-files/E097_6_EnhG.bed		E097	1
-2.982	1	E097 Ovary	Ovary	Enh	erc2-chromatin15state-all-files/E097_7_Enh.bed		E097	1
-2.828	1	E097 Ovary	Ovary	ZNF-Rpts	erc2-chromatin15state-all-files/E097_8_ZNF-Rpts.bed		E097	1
-5.012	1	E097 Ovary	Ovary	Het	erc2-chromatin15state-all-files/E097_9_Het.bed		E097	1
NA	1	E097 Ovary	Ovary	TssBiv	erc2-chromatin15state-all-files/E097_10_TssBiv.bed		E097	1
NA	1	E097 Ovary	Ovary	BivFlnk	erc2-chromatin15state-all-files/E097_11_BivFlnk.bed		E097	1
NA	1	E097 Ovary	Ovary	EnhBiv	erc2-chromatin15state-all-files/E097_12_EnhBiv.bed		E097	1
-5.831	1	E097 Ovary	Ovary	ReprPC	erc2-chromatin15state-all-files/E097_13_ReprPC.bed		E097	1
-2.274	1	E097 Ovary	Ovary	ReprPCWk	erc2-chromatin15state-all-files/E097_14_ReprPCWk.bed		E097	1
-5.745	1	E087 Pancreatic Islets	Pancreas	TssA	erc2-chromatin15state-all-files/E087_1_TssA.bed		E087	1
-2	1	E087 Pancreatic Islets	Pancreas	TssAFlnk	erc2-chromatin15state-all-files/E087_2_TssAFlnk.bed		E087	1
NA	1	E087 Pancreatic Islets	Pancreas	TxFlnk	erc2-chromatin15state-all-files/E087_3_TxFlnk.bed		E087	1
-5.099	1	E087 Pancreatic Islets	Pancreas	Tx	erc2-chromatin15state-all-files/E087_4_Tx.bed		E087	1
-2.779	1	E087 Pancreatic Islets	Pancreas	TxWk	erc2-chromatin15state-all-files/E087_5_TxWk.bed		E087	1
-1	1	E087 Pancreatic Islets	Pancreas	EnhG	erc2-chromatin15state-all-files/E087_6_EnhG.bed		E087	1
-5.002	1	E087 Pancreatic Islets	Pancreas	Enh	erc2-chromatin15state-all-files/E087_7_Enh.bed		E087	1
-3	1	E087 Pancreatic Islets	Pancreas	ZNF-Rpts	erc2-chromatin15state-all-files/E087_8_ZNF-Rpts.bed		E087	1
-3.827	1	E087 Pancreatic Islets	Pancreas	Het	erc2-chromatin15state-all-files/E087_9_Het.bed		E087	1
-1	1	E087 Pancreatic Islets	Pancreas	TssBiv	erc2-chromatin15state-all-files/E087_10_TssBiv.bed		E087	1
NA	1	E087 Pancreatic Islets	Pancreas	BivFlnk	erc2-chromatin15state-all-files/E087_11_BivFlnk.bed		E087	1
NA	1	E087 Pancreatic Islets	Pancreas	EnhBiv	erc2-chromatin15state-all-files/E087_12_EnhBiv.bed		E087	1
-6.782	1	E087 Pancreatic Islets	Pancreas	ReprPC	erc2-chromatin15state-all-files/E087_13_ReprPC.bed		E087	1
-1.414	1	E098 Pancreas	Pancreas	TssA	erc2-chromatin15state-all-files/E098_1_TssA.bed		E098	1
-2.828	1	E098 Pancreas	Pancreas	TssAFlnk	erc2-chromatin15state-all-files/E098_2_TssAFlnk.bed		E098	1
NA	1	E098 Pancreas	Pancreas	TxFlnk	erc2-chromatin15state-all-files/E098_3_TxFlnk.bed		E098	1
-5.118	1	E098 Pancreas	Pancreas	Tx	erc2-chromatin15state-all-files/E098_4_Tx.bed		E098	1
-5	1	E098 Pancreas	Pancreas	EnhG	erc2-chromatin15state-all-files/E098_6_EnhG.bed		E098	1
-2.951	1	E098 Pancreas	Pancreas	Enh	erc2-chromatin15state-all-files/E098_7_Enh.bed		E098	1
-3.674	1	E098 Pancreas	Pancreas	ZNF-Rpts	erc2-chromatin15state-all-files/E098_8_ZNF-Rpts.bed		E098	1
-3.269	1	E098 Pancreas	Pancreas	Het	erc2-chromatin15state-all-files/E098_9_Het.bed		E098	1
NA	1	E098 Pancreas	Pancreas	TssBiv	erc2-chromatin15state-all-files/E098_10_TssBiv.bed		E098	1
NA	1	E098 Pancreas	Pancreas	BivFlnk	erc2-chromatin15state-all-files/E098_11_BivFlnk.bed		E098	1
NA	1	E098 Pancreas	Pancreas	EnhBiv	erc2-chromatin15state-all-files/E098_12_EnhBiv.bed		E098	1
NA	1	E098 Pancreas	Pancreas	ReprPC	erc2-chromatin15state-all-files/E098_13_ReprPC.bed		E098	1
-4.062	1	E098 Pancreas	Pancreas	ReprPCWk	erc2-chromatin15state-all-files/E098_14_ReprPCWk.bed		E098	1
NA	1	E091 Placenta	Placenta	TssA	erc2-chromatin15state-all-files/E091_1_TssA.bed		E091	1
-1.732	1	E091 Placenta	Placenta	TssAFlnk	erc2-chromatin15state-all-files/E091_2_TssAFlnk.bed		E091	1
NA	1	E091 Placenta	Placenta	TxFlnk	erc2-chromatin15state-all-files/E091_3_TxFlnk.bed		E091	1
-4.599	1	E091 Placenta	Placenta	Tx	erc2-chromatin15state-all-files/E091_4_Tx.bed		E091	1
-2.669	1	E091 Placenta	Placenta	TxWk	erc2-chromatin15state-all-files/E091_5_TxWk.bed		E091	1
-4.472	1	E091 Placenta	Placenta	EnhG	erc2-chromatin15state-all-files/E091_6_EnhG.bed		E091	1
-2.724	1	E091 Placenta	Placenta	Enh	erc2-chromatin15state-all-files/E091_7_Enh.bed		E091	1
-3.162	1	E091 Placenta	Placenta	ZNF-Rpts	erc2-chromatin15state-all-files/E091_8_ZNF-Rpts.bed		E091	1
-2.443	1	E091 Placenta	Placenta	Het	erc2-chromatin15state-all-files/E091_9_Het.bed		E091	1
NA	1	E091 Placenta	Placenta	TssBiv	erc2-chromatin15state-all-files/E091_10_TssBiv.bed		E091	1
-1.414	1	E091 Placenta	Placenta	BivFlnk	erc2-chromatin15state-all-files/E091_11_BivFlnk.bed		E091	1
-4.472	1	E091 Placenta	Placenta	EnhBiv	erc2-chromatin15state-all-files/E091_12_EnhBiv.bed		E091	1
-5.96	1	E091 Placenta	Placenta	ReprPC	erc2-chromatin15state-all-files/E091_13_ReprPC.bed		E091	1
-1.414	1	E099 Placenta Amnion	Placenta	TssA	erc2-chromatin15state-all-files/E099_1_TssA.bed		E099	1
-1.732	1	E099 Placenta Amnion	Placenta	TssAFlnk	erc2-chromatin15state-all-files/E099_2_TssAFlnk.bed		E099	1
NA	1	E099 Placenta Amnion	Placenta	TxFlnk	erc2-chromatin15state-all-files/E099_3_TxFlnk.bed		E099	1
-4.562	1	E099 Placenta Amnion	Placenta	Tx	erc2-chromatin15state-all-files/E099_4_Tx.bed		E099	1
-2.567	1	E099 Placenta Amnion	Placenta	TxWk	erc2-chromatin15state-all-files/E099_5_TxWk.bed		E099	1
-2.449	1	E099 Placenta Amnion	Placenta	EnhG	erc2-chromatin15state-all-files/E099_6_EnhG.bed		E099	1
-3.517	1	E099 Placenta Amnion	Placenta	Enh	erc2-chromatin15state-all-files/E099_7_Enh.bed		E099	1
NA	1	E099 Placenta Amnion	Placenta	ZNF-Rpts	erc2-chromatin15state-all-files/E099_8_ZNF-Rpts.bed		E099	1
-6.403	1	E099 Placenta Amnion	Placenta	Het	erc2-chromatin15state-all-files/E099_9_Het.bed		E099	1
NA	1	E099 Placenta Amnion	Placenta	TssBiv	erc2-chromatin15state-all-files/E099_10_TssBiv.bed		E099	1
NA	1	E099 Placenta Amnion	Placenta	BivFlnk	erc2-chromatin15state-all-files/E099_11_BivFlnk.bed		E099	1
NA	1	E099 Placenta Amnion	Placenta	EnhBiv	erc2-chromatin15state-all-files/E099_12_EnhBiv.bed		E099	1
-4.243	1	E099 Placenta Amnion	Placenta	ReprPC	erc2-chromatin15state-all-files/E099_13_ReprPC.bed		E099	1
-2.236	1	E076 Colon Smooth Muscle	Smooth Muscle	TssA	erc2-chromatin15state-all-files/E076_1_TssA.bed		E076	1
-5.385	1	E076 Colon Smooth Muscle	Smooth Muscle	TssAFlnk	erc2-chromatin15state-all-files/E076_2_TssAFlnk.bed		E076	1
-1	1	E076 Colon Smooth Muscle	Smooth Muscle	TxFlnk	erc2-chromatin15state-all-files/E076_3_TxFlnk.bed		E076	1
-4.361	1	E076 Colon Smooth Muscle	Smooth Muscle	Tx	erc2-chromatin15state-all-files/E076_4_Tx.bed		E076	1
-2.344	1	E076 Colon Smooth Muscle	Smooth Muscle	TxWk	erc2-chromatin15state-all-files/E076_5_TxWk.bed		E076	1
-3	1	E076 Colon Smooth Muscle	Smooth Muscle	EnhG	erc2-chromatin15state-all-files/E076_6_EnhG.bed		E076	1
-2.803	1	E076 Colon Smooth Muscle	Smooth Muscle	Enh	erc2-chromatin15state-all-files/E076_7_Enh.bed		E076	1
-1.732	1	E076 Colon Smooth Muscle	Smooth Muscle	ZNF-Rpts	erc2-chromatin15state-all-files/E076_8_ZNF-Rpts.bed		E076	1
-6.245	1	E076 Colon Smooth Muscle	Smooth Muscle	Het	erc2-chromatin15state-all-files/E076_9_Het.bed		E076	1
NA	1	E076 Colon Smooth Muscle	Smooth Muscle	TssBiv	erc2-chromatin15state-all-files/E076_10_TssBiv.bed		E076	1
NA	1	E076 Colon Smooth Muscle	Smooth Muscle	BivFlnk	erc2-chromatin15state-all-files/E076_11_BivFlnk.bed		E076	1
-2.236	1	E076 Colon Smooth Muscle	Smooth Muscle	EnhBiv	erc2-chromatin15state-all-files/E076_12_EnhBiv.bed		E076	1
-3.606	1	E076 Colon Smooth Muscle	Smooth Muscle	ReprPC	erc2-chromatin15state-all-files/E076_13_ReprPC.bed		E076	1
-3.061	1	E076 Colon Smooth Muscle	Smooth Muscle	ReprPCWk	erc2-chromatin15state-all-files/E076_14_ReprPCWk.bed		E076	1
-4.472	1	E078 Duodenum Smooth Muscle	Smooth Muscle	TssA	erc2-chromatin15state-all-files/E078_1_TssA.bed		E078	1
-4.123	1	E078 Duodenum Smooth Muscle	Smooth Muscle	TssAFlnk	erc2-chromatin15state-all-files/E078_2_TssAFlnk.bed		E078	1
-1	1	E078 Duodenum Smooth Muscle	Smooth Muscle	TxFlnk	erc2-chromatin15state-all-files/E078_3_TxFlnk.bed		E078	1
-3.639	1	E078 Duodenum Smooth Muscle	Smooth Muscle	Tx	erc2-chromatin15state-all-files/E078_4_Tx.bed		E078	1
-2.296	1	E078 Duodenum Smooth Muscle	Smooth Muscle	TxWk	erc2-chromatin15state-all-files/E078_5_TxWk.bed		E078	1
-4.123	1	E078 Duodenum Smooth Muscle	Smooth Muscle	EnhG	erc2-chromatin15state-all-files/E078_6_EnhG.bed		E078	1
-3.268	1	E078 Duodenum Smooth Muscle	Smooth Muscle	Enh	erc2-chromatin15state-all-files/E078_7_Enh.bed		E078	1
-2.828	1	E078 Duodenum Smooth Muscle	Smooth Muscle	ZNF-Rpts	erc2-chromatin15state-all-files/E078_8_ZNF-Rpts.bed		E078	1
-4.037	1	E078 Duodenum Smooth Muscle	Smooth Muscle	Het	erc2-chromatin15state-all-files/E078_9_Het.bed		E078	1
NA	1	E078 Duodenum Smooth Muscle	Smooth Muscle	TssBiv	erc2-chromatin15state-all-files/E078_10_TssBiv.bed		E078	1
-1	1	E078 Duodenum Smooth Muscle	Smooth Muscle	BivFlnk	erc2-chromatin15state-all-files/E078_11_BivFlnk.bed		E078	1
-1.414	1	E078 Duodenum Smooth Muscle	Smooth Muscle	EnhBiv	erc2-chromatin15state-all-files/E078_12_EnhBiv.bed		E078	1
-5.334	1	E078 Duodenum Smooth Muscle	Smooth Muscle	ReprPC	erc2-chromatin15state-all-files/E078_13_ReprPC.bed		E078	1
-2.223	1	E078 Duodenum Smooth Muscle	Smooth Muscle	ReprPCWk	erc2-chromatin15state-all-files/E078_14_ReprPCWk.bed		E078	1
-4.123	1	E103 Rectal Smooth Muscle	Smooth Muscle	TssA	erc2-chromatin15state-all-files/E103_1_TssA.bed		E103	1
-4.69	1	E103 Rectal Smooth Muscle	Smooth Muscle	TssAFlnk	erc2-chromatin15state-all-files/E103_2_TssAFlnk.bed		E103	1
NA	1	E103 Rectal Smooth Muscle	Smooth Muscle	TxFlnk	erc2-chromatin15state-all-files/E103_3_TxFlnk.bed		E103	1
-5.608	1	E103 Rectal Smooth Muscle	Smooth Muscle	Tx	erc2-chromatin15state-all-files/E103_4_Tx.bed		E103	1
-2.396	1	E103 Rectal Smooth Muscle	Smooth Muscle	TxWk	erc2-chromatin15state-all-files/E103_5_TxWk.bed		E103	1
-3	1	E103 Rectal Smooth Muscle	Smooth Muscle	EnhG	erc2-chromatin15state-all-files/E103_6_EnhG.bed		E103	1
-2.854	1	E103 Rectal Smooth Muscle	Smooth Muscle	Enh	erc2-chromatin15state-all-files/E103_7_Enh.bed		E103	1
-1	1	E103 Rectal Smooth Muscle	Smooth Muscle	ZNF-Rpts	erc2-chromatin15state-all-files/E103_8_ZNF-Rpts.bed		E103	1
-3.681	1	E103 Rectal Smooth Muscle	Smooth Muscle	Het	erc2-chromatin15state-all-files/E103_9_Het.bed		E103	1
NA	1	E103 Rectal Smooth Muscle	Smooth Muscle	TssBiv	erc2-chromatin15state-all-files/E103_10_TssBiv.bed		E103	1
NA	1	E103 Rectal Smooth Muscle	Smooth Muscle	BivFlnk	erc2-chromatin15state-all-files/E103_11_BivFlnk.bed		E103	1
NA	1	E103 Rectal Smooth Muscle	Smooth Muscle	EnhBiv	erc2-chromatin15state-all-files/E103_12_EnhBiv.bed		E103	1
-5	1	E103 Rectal Smooth Muscle	Smooth Muscle	ReprPC	erc2-chromatin15state-all-files/E103_13_ReprPC.bed		E103	1
-2.45	1	E103 Rectal Smooth Muscle	Smooth Muscle	ReprPCWk	erc2-chromatin15state-all-files/E103_14_ReprPCWk.bed		E103	1
-3.464	1	E111 Stomach Smooth Muscle	Smooth Muscle	TssA	erc2-chromatin15state-all-files/E111_1_TssA.bed		E111	1
-8.718	1	E111 Stomach Smooth Muscle	Smooth Muscle	TssAFlnk	erc2-chromatin15state-all-files/E111_2_TssAFlnk.bed		E111	1
-3.742	1	E111 Stomach Smooth Muscle	Smooth Muscle	TxFlnk	erc2-chromatin15state-all-files/E111_3_TxFlnk.bed		E111	1
-3.224	1	E111 Stomach Smooth Muscle	Smooth Muscle	Tx	erc2-chromatin15state-all-files/E111_4_Tx.bed		E111	1
-2.458	1	E111 Stomach Smooth Muscle	Smooth Muscle	TxWk	erc2-chromatin15state-all-files/E111_5_TxWk.bed		E111	1
-5.099	1	E111 Stomach Smooth Muscle	Smooth Muscle	EnhG	erc2-chromatin15state-all-files/E111_6_EnhG.bed		E111	1
-3.558	1	E111 Stomach Smooth Muscle	Smooth Muscle	Enh	erc2-chromatin15state-all-files/E111_7_Enh.bed		E111	1
-2	1	E111 Stomach Smooth Muscle	Smooth Muscle	ZNF-Rpts	erc2-chromatin15state-all-files/E111_8_ZNF-Rpts.bed		E111	1
-4.321	1	E111 Stomach Smooth Muscle	Smooth Muscle	Het	erc2-chromatin15state-all-files/E111_9_Het.bed		E111	1
NA	1	E111 Stomach Smooth Muscle	Smooth Muscle	TssBiv	erc2-chromatin15state-all-files/E111_10_TssBiv.bed		E111	1
-2	1	E111 Stomach Smooth Muscle	Smooth Muscle	BivFlnk	erc2-chromatin15state-all-files/E111_11_BivFlnk.bed		E111	1
-4	1	E111 Stomach Smooth Muscle	Smooth Muscle	EnhBiv	erc2-chromatin15state-all-files/E111_12_EnhBiv.bed		E111	1
-2.973	1	E111 Stomach Smooth Muscle	Smooth Muscle	ReprPC	erc2-chromatin15state-all-files/E111_13_ReprPC.bed		E111	1
-2.449	1	E113 Spleen	Spleen	TssA	erc2-chromatin15state-all-files/E113_1_TssA.bed		E113	1
-2.449	1	E113 Spleen	Spleen	TssAFlnk	erc2-chromatin15state-all-files/E113_2_TssAFlnk.bed		E113	1
NA	1	E113 Spleen	Spleen	TxFlnk	erc2-chromatin15state-all-files/E113_3_TxFlnk.bed		E113	1
-4.24	1	E113 Spleen	Spleen	Tx	erc2-chromatin15state-all-files/E113_4_Tx.bed		E113	1
-4.416	1	E113 Spleen	Spleen	EnhG	erc2-chromatin15state-all-files/E113_6_EnhG.bed		E113	1
-3.172	1	E113 Spleen	Spleen	Enh	erc2-chromatin15state-all-files/E113_7_Enh.bed		E113	1
-4.69	1	E113 Spleen	Spleen	ZNF-Rpts	erc2-chromatin15state-all-files/E113_8_ZNF-Rpts.bed		E113	1
-2.946	1	E113 Spleen	Spleen	Het	erc2-chromatin15state-all-files/E113_9_Het.bed		E113	1
NA	1	E113 Spleen	Spleen	TssBiv	erc2-chromatin15state-all-files/E113_10_TssBiv.bed		E113	1
NA	1	E113 Spleen	Spleen	BivFlnk	erc2-chromatin15state-all-files/E113_11_BivFlnk.bed		E113	1
-1	1	E113 Spleen	Spleen	EnhBiv	erc2-chromatin15state-all-files/E113_12_EnhBiv.bed		E113	1
-1.414	1	E113 Spleen	Spleen	ReprPC	erc2-chromatin15state-all-files/E113_13_ReprPC.bed		E113	1
-1.414	1	E093 Fetal Thymus	Thymus	TssA	erc2-chromatin15state-all-files/E093_1_TssA.bed		E093	1
-4.243	1	E093 Fetal Thymus	Thymus	TssAFlnk	erc2-chromatin15state-all-files/E093_2_TssAFlnk.bed		E093	1
NA	1	E093 Fetal Thymus	Thymus	TxFlnk	erc2-chromatin15state-all-files/E093_3_TxFlnk.bed		E093	1
-4.147	1	E093 Fetal Thymus	Thymus	Tx	erc2-chromatin15state-all-files/E093_4_Tx.bed		E093	1
-2.926	1	E093 Fetal Thymus	Thymus	TxWk	erc2-chromatin15state-all-files/E093_5_TxWk.bed		E093	1
-6.403	1	E093 Fetal Thymus	Thymus	EnhG	erc2-chromatin15state-all-files/E093_6_EnhG.bed		E093	1
-3.011	1	E093 Fetal Thymus	Thymus	Enh	erc2-chromatin15state-all-files/E093_7_Enh.bed		E093	1
-4	1	E093 Fetal Thymus	Thymus	ZNF-Rpts	erc2-chromatin15state-all-files/E093_8_ZNF-Rpts.bed		E093	1
-3.82	1	E093 Fetal Thymus	Thymus	Het	erc2-chromatin15state-all-files/E093_9_Het.bed		E093	1
NA	1	E093 Fetal Thymus	Thymus	TssBiv	erc2-chromatin15state-all-files/E093_10_TssBiv.bed		E093	1
-2	1	E093 Fetal Thymus	Thymus	BivFlnk	erc2-chromatin15state-all-files/E093_11_BivFlnk.bed		E093	1
-3	1	E093 Fetal Thymus	Thymus	EnhBiv	erc2-chromatin15state-all-files/E093_12_EnhBiv.bed		E093	1
-6.557	1	E093 Fetal Thymus	Thymus	ReprPC	erc2-chromatin15state-all-files/E093_13_ReprPC.bed		E093	1
-3.463	1	E093 Fetal Thymus	Thymus	ReprPCWk	erc2-chromatin15state-all-files/E093_14_ReprPCWk.bed		E093	1
-1.732	1	E112 Thymus	Thymus	TssA	erc2-chromatin15state-all-files/E112_1_TssA.bed		E112	1
-4.123	1	E112 Thymus	Thymus	TssAFlnk	erc2-chromatin15state-all-files/E112_2_TssAFlnk.bed		E112	1
NA	1	E112 Thymus	Thymus	TxFlnk	erc2-chromatin15state-all-files/E112_3_TxFlnk.bed		E112	1
-3.244	1	E112 Thymus	Thymus	Tx	erc2-chromatin15state-all-files/E112_4_Tx.bed		E112	1
-2.679	1	E112 Thymus	Thymus	TxWk	erc2-chromatin15state-all-files/E112_5_TxWk.bed		E112	1
-4.359	1	E112 Thymus	Thymus	EnhG	erc2-chromatin15state-all-files/E112_6_EnhG.bed		E112	1
-4.172	1	E112 Thymus	Thymus	Enh	erc2-chromatin15state-all-files/E112_7_Enh.bed		E112	1
-2.236	1	E112 Thymus	Thymus	ZNF-Rpts	erc2-chromatin15state-all-files/E112_8_ZNF-Rpts.bed		E112	1
-4.306	1	E112 Thymus	Thymus	Het	erc2-chromatin15state-all-files/E112_9_Het.bed		E112	1
-1.414	1	E112 Thymus	Thymus	TssBiv	erc2-chromatin15state-all-files/E112_10_TssBiv.bed		E112	1
-1.732	1	E112 Thymus	Thymus	BivFlnk	erc2-chromatin15state-all-files/E112_11_BivFlnk.bed		E112	1
-2.236	1	E112 Thymus	Thymus	EnhBiv	erc2-chromatin15state-all-files/E112_12_EnhBiv.bed		E112	1
-6.245	1	E112 Thymus	Thymus	ReprPC	erc2-chromatin15state-all-files/E112_13_ReprPC.bed		E112	1
-2.445	1	E112 Thymus	Thymus	ReprPCWk	erc2-chromatin15state-all-files/E112_14_ReprPCWk.bed		E112	1

## Sheet: Forge2.GWAS.erc2-H3-all.chart
Supplementary Table S2b: FORGE 2.0 enrichment results for histone H3 marks (Roadmap/ENCODE) for lead GWAS variants
Zscore	Pvalue	Cell	Tissue	Datatype	File	Probe	Accession	Qvalue
0.149	0.0451	E029 Primary monocytes from peripheral blood	Blood	H3K4me3	E029-H3K4me3.broadPeak.gz	rs2862774	E029	1
1.964	0.0672	E086 Fetal Kidney	Fetal Kidney	H3K27me3	E086-H3K27me3.broadPeak.gz	rs2862774,rs62147861,rs73631790	E086	1
1.726	0.111	E007 H1 Derived Neuronal Progenitor Cultured Cells	ES Cell	H3K27me3	E007-H3K27me3.broadPeak.gz	rs2862774,rs57987665,rs62147861,rs73631790	E007	1
1.191	0.232	E032 Primary B cells from peripheral blood	Blood	H3K27me3	E032-H3K27me3.broadPeak.gz	rs2862774,rs34699810,rs62147861,rs9912678	E032	1
1.174	0.235	E021 iPS DF 6.9 Cells	IPS cell	H3K36me3	E021-H3K36me3.broadPeak.gz	rs34699810,rs57987665,rs73631790	E021	1
0.809	0.241	E008 H9 Cells	ES Cell	H3K4me3	E008-H3K4me3.broadPeak.gz	rs57987665,rs62147861	E008	1
0.873	0.262	E056 Foreskin Fibroblast Primary Cells skin02	Skin	H3K4me3	E056-H3K4me3.broadPeak.gz	rs62147861,rs9912678	E056	1
0.93	0.276	E088 Fetal Lung	Fetal Lung	H3K27me3	E088-H3K27me3.broadPeak.gz	rs2862774,rs57987665,rs62147861	E088	1
0.932	0.287	E007 H1 Derived Neuronal Progenitor Cultured Cells	ES Cell	H3K36me3	E007-H3K36me3.broadPeak.gz	rs34699810,rs57987665,rs62147861	E007	1
0.68	0.292	E034 Primary T cells from peripheral blood	Blood	H3K4me1	E034-H3K4me1.broadPeak.gz	rs62147861,rs9912678	E034	1
-0.399	0.296	E100 Psoas Muscle	Psoas Muscle	H3K4me3	E100-H3K4me3.broadPeak.gz	rs57987665	E100	1
-0.397	0.328	E085 Fetal Intestine Small	Feta Intestine Small	H3K4me3	E085-H3K4me3.broadPeak.gz	rs62147861	E085	1
0.683	0.354	E006 H1 Derived Mesenchymal Stem Cells	ES Cell	H3K9me3	E006-H3K9me3.broadPeak.gz	rs57987665,rs62147861,rs73631790	E006	1
0.434	0.371	E084 Fetal Intestine Large	Fetal Intestine Large	H3K4me1	E084-H3K4me1.broadPeak.gz	rs2862774,rs62147861	E084	1
0.446	0.374	E003 H1 Cells	ES Cell	H3K36me3	E003-H3K36me3.broadPeak.gz	rs34699810,rs73631790	E003	1
0.674	0.376	E085 Fetal Intestine Small	Feta Intestine Small	H3K9me3	E085-H3K9me3.broadPeak.gz	rs57987665,rs62147861,rs73631790	E085	1
0.664	0.379	E097 Ovary	Ovary	H3K27me3	E097-H3K27me3.broadPeak.gz	rs34699810,rs62147861,rs73631790	E097	1
0.433	0.389	E029 Primary monocytes from peripheral blood	Blood	H3K9me3	E029-H3K9me3.broadPeak.gz	rs57987665,rs73631790	E029	1
0.38	0.395	E051 Primary hematopoietic stem cells G-CSF-mobili	Blood	H3K27me3	E051-H3K27me3.broadPeak.gz	rs62147861,rs73631790	E051	1
0.621	0.397	E008 H9 Cells	ES Cell	H3K36me3	E008-H3K36me3.broadPeak.gz	rs2862774,rs57987665,rs62147861	E008	1
0.599	0.408	E056 Foreskin Fibroblast Primary Cells skin02	Skin	H3K9me3	E056-H3K9me3.broadPeak.gz	rs34699810,rs57987665,rs73631790	E056	1
0.669	0.41	E005 H1 BMP4 Derived Trophoblast Cultured Cells	ES Cell	H3K9me3	E005-H3K9me3.broadPeak.gz	rs57987665,rs62147861,rs73631790	E005	1
0.536	0.429	E008 H9 Cells	ES Cell	H3K9me3	E008-H3K9me3.broadPeak.gz	rs62147861,rs73631790,rs9912678	E008	1
0.324	0.431	E100 Psoas Muscle	Psoas Muscle	H3K36me3	E100-H3K36me3.broadPeak.gz	rs57987665,rs73631790	E100	1
0.158	0.462	E088 Fetal Lung	Fetal Lung	H3K4me1	E088-H3K4me1.broadPeak.gz	rs2862774,rs62147861	E088	1
0.472	0.471	E059 Foreskin Melanocyte Primary Cells skin01	Skin	H3K27me3	E059-H3K27me3.broadPeak.gz	rs57987665,rs62147861,rs9912678	E059	1
-0.561	0.484	E004 H1 BMP4 Derived Mesendoderm Cultured Cells	ES Cell	H3K36me3	E004-H3K36me3.broadPeak.gz	rs34699810	E004	1
0.463	0.493	E092 Fetal Stomach	Fetal Stomach	H3K27me3	E092-H3K27me3.broadPeak.gz	rs62147861,rs73631790,rs9912678	E092	1
0.159	0.496	E028 Breast variant Human Mammary Epithelial Cells	Breast	H3K9me3	E028-H3K9me3.broadPeak.gz	rs57987665,rs73631790	E028	1
0.346	0.502	E085 Fetal Intestine Small	Feta Intestine Small	H3K27me3	E085-H3K27me3.broadPeak.gz	rs57987665,rs62147861,rs73631790	E085	1
0.344	0.511	E055 Foreskin Fibroblast Primary Cells skin01	Skin	H3K27me3	E055-H3K27me3.broadPeak.gz	rs2862774,rs62147861,rs9912678	E055	1
-0.539	0.514	E004 H1 BMP4 Derived Mesendoderm Cultured Cells	ES Cell	H3K9me3	E004-H3K9me3.broadPeak.gz	rs73631790	E004	1
0.136	0.519	E100 Psoas Muscle	Psoas Muscle	H3K9me3	E100-H3K9me3.broadPeak.gz	rs57987665,rs73631790	E100	1
0.343	0.519	E109 Small Intestine	Small Intestine	H3K27me3	E109-H3K27me3.broadPeak.gz	rs34699810,rs62147861,rs73631790	E109	1
0.125	0.528	E059 Foreskin Melanocyte Primary Cells skin01	Skin	H3K4me1	E059-H3K4me1.broadPeak.gz	rs34699810,rs62147861	E059	1
0.098	0.531	E059 Foreskin Melanocyte Primary Cells skin01	Skin	H3K36me3	E059-H3K36me3.broadPeak.gz	rs62147861,rs73631790	E059	1
-0.552	0.541	E089 Fetal Muscle Trunk	Fetal Muscle Trunk	H3K36me3	E089-H3K36me3.broadPeak.gz	rs62147861	E089	1
-0.602	0.548	E051 Primary hematopoietic stem cells G-CSF-mobili	Blood	H3K36me3	E051-H3K36me3.broadPeak.gz	rs2862774	E051	1
0.083	0.549	E003 H1 Cells	ES Cell	H3K27me3	E003-H3K27me3.broadPeak.gz	rs62147861,rs9912678	E003	1
0.274	0.551	E056 Foreskin Fibroblast Primary Cells skin02	Skin	H3K27me3	E056-H3K27me3.broadPeak.gz	rs62147861,rs73631790,rs9912678	E056	1
0.012	0.557	E050 Primary hematopoietic stem cells G-CSF-mobili	Blood	H3K9me3	E050-H3K9me3.broadPeak.gz	rs73631790,rs9912678	E050	1
0.247	0.564	E092 Fetal Stomach	Fetal Stomach	H3K9me3	E092-H3K9me3.broadPeak.gz	rs57987665,rs62147861,rs9912678	E092	1
-0.034	0.574	E017 IMR90 fetal lung fibroblasts Cell Line	Lung	H3K27me3	E017-H3K27me3.broadPeak.gz	rs2862774,rs62147861	E017	1
0.193	0.58	E098 Pancreas	Pancreas	H3K9me3	E098-H3K9me3.broadPeak.gz	rs57987665,rs62147861,rs73631790	E098	1
-0.043	0.581	E003 H1 Cells	ES Cell	H3K9me3	E003-H3K9me3.broadPeak.gz	rs34699810,rs73631790	E003	1
0.062	0.581	E089 Fetal Muscle Trunk	Fetal Muscle Trunk	H3K27me3	E089-H3K27me3.broadPeak.gz	rs62147861,rs9912678	E089	1
-0.02	0.581	E057 Foreskin Keratinocyte Primary Cells skin02	Skin	H3K27me3	E057-H3K27me3.broadPeak.gz	rs62147861,rs9912678	E057	1
0.192	0.582	E090 Fetal Muscle Leg	Fetal Muscle Leg	H3K27me3	E090-H3K27me3.broadPeak.gz	rs62147861,rs73631790,rs9912678	E090	1
-0.657	0.586	E086 Fetal Kidney	Fetal Kidney	H3K9me3	E086-H3K9me3.broadPeak.gz	rs73631790	E086	1
-0.613	0.595	E034 Primary T cells from peripheral blood	Blood	H3K36me3	E034-H3K36me3.broadPeak.gz	rs2862774	E034	1
-0.063	0.598	E005 H1 BMP4 Derived Trophoblast Cultured Cells	ES Cell	H3K4me3	E005-H3K4me3.broadPeak.gz	rs62147861,rs9912678	E005	1
-0.077	0.607	E091 Placenta	Placenta	H3K9me3	E091-H3K9me3.broadPeak.gz	rs57987665,rs62147861	E091	1
-0.707	0.615	E021 iPS DF 6.9 Cells	IPS cell	H3K9me3	E021-H3K9me3.broadPeak.gz	rs73631790	E021	1
0.097	0.619	E034 Primary T cells from peripheral blood	Blood	H3K27me3	E034-H3K27me3.broadPeak.gz	rs62147861,rs73631790,rs9912678	E034	1
-0.649	0.624	E081 Fetal Brain Male	Fetal Brain	H3K27me3	E081-H3K27me3.broadPeak.gz	rs73631790	E081	1
-0.696	0.627	E028 Breast variant Human Mammary Epithelial Cells	Breast	H3K36me3	E028-H3K36me3.broadPeak.gz	rs2862774	E028	1
-0.118	0.629	E056 Foreskin Fibroblast Primary Cells skin02	Skin	H3K36me3	E056-H3K36me3.broadPeak.gz	rs62147861,rs9912678	E056	1
-0.103	0.638	E089 Fetal Muscle Trunk	Fetal Muscle Trunk	H3K4me1	E089-H3K4me1.broadPeak.gz	rs62147861,rs9912678	E089	1
-0.685	0.638	E021 iPS DF 6.9 Cells	IPS cell	H3K4me3	E021-H3K4me3.broadPeak.gz	rs62147861	E021	1
-0.155	0.646	E022 iPS DF 19.11 Cells	IPS cell	H3K9me3	E022-H3K9me3.broadPeak.gz	rs62147861,rs73631790	E022	1
-0.673	0.66	E008 H9 Cells	ES Cell	H3K27me3	E008-H3K27me3.broadPeak.gz	rs73631790	E008	1
-0.695	0.66	E059 Foreskin Melanocyte Primary Cells skin01	Skin	H3K4me3	E059-H3K4me3.broadPeak.gz	rs62147861	E059	1
-0.696	0.662	E032 Primary B cells from peripheral blood	Blood	H3K9me3	E032-H3K9me3.broadPeak.gz	rs73631790	E032	1
-0.215	0.668	E046 Primary Natural Killer cells from peripheral	Blood	H3K9me3	E046-H3K9me3.broadPeak.gz	rs57987665,rs73631790	E046	1
-0.733	0.67	E057 Foreskin Keratinocyte Primary Cells skin02	Skin	H3K4me1	E057-H3K4me1.broadPeak.gz	rs62147861	E057	1
-0.224	0.671	E056 Foreskin Fibroblast Primary Cells skin02	Skin	H3K4me1	E056-H3K4me1.broadPeak.gz	rs62147861,rs9912678	E056	1
-0.714	0.673	E092 Fetal Stomach	Fetal Stomach	H3K36me3	E092-H3K36me3.broadPeak.gz	rs62147861	E092	1
-0.782	0.697	E088 Fetal Lung	Fetal Lung	H3K4me3	E088-H3K4me3.broadPeak.gz	rs62147861	E088	1
-0.304	0.707	E098 Pancreas	Pancreas	H3K4me1	E098-H3K4me1.broadPeak.gz	rs57987665,rs62147861	E098	1
-0.758	0.712	E083 Fetal Heart	Fetal Heart	H3K4me1	E083-H3K4me1.broadPeak.gz	rs62147861	E083	1
-0.374	0.72	E007 H1 Derived Neuronal Progenitor Cultured Cells	ES Cell	H3K9me3	E007-H3K9me3.broadPeak.gz	rs57987665,rs73631790	E007	1
-0.314	0.721	E080 Fetal Adrenal Gland	Fetal Adrenal Gland	H3K27me3	E080-H3K27me3.broadPeak.gz	rs62147861,rs73631790	E080	1
-0.759	0.721	E081 Fetal Brain Male	Fetal Brain	H3K4me1	E081-H3K4me1.broadPeak.gz	rs34699810	E081	1
-0.35	0.722	E028 Breast variant Human Mammary Epithelial Cells	Breast	H3K27me3	E028-H3K27me3.broadPeak.gz	rs62147861,rs73631790	E028	1
-0.805	0.723	E080 Fetal Adrenal Gland	Fetal Adrenal Gland	H3K4me1	E080-H3K4me1.broadPeak.gz	rs62147861	E080	1
-0.419	0.743	E050 Primary hematopoietic stem cells G-CSF-mobili	Blood	H3K27me3	E050-H3K27me3.broadPeak.gz	rs57987665,rs62147861	E050	1
-0.376	0.744	E017 IMR90 fetal lung fibroblasts Cell Line	Lung	H3K9me3	E017-H3K9me3.broadPeak.gz	rs57987665,rs73631790	E017	1
-0.415	0.744	E100 Psoas Muscle	Psoas Muscle	H3K27me3	E100-H3K27me3.broadPeak.gz	rs57987665,rs73631790	E100	1
-0.838	0.749	E083 Fetal Heart	Fetal Heart	H3K4me3	E083-H3K4me3.broadPeak.gz	rs2862774	E083	1
-0.83	0.75	E028 Breast variant Human Mammary Epithelial Cells	Breast	H3K4me3	E028-H3K4me3.broadPeak.gz	rs57987665	E028	1
-0.849	0.753	E082 Fetal Brain Female	Fetal Brain	H3K27me3	E082-H3K27me3.broadPeak.gz	rs73631790	E082	1
-0.441	0.759	E084 Fetal Intestine Large	Fetal Intestine Large	H3K27me3	E084-H3K27me3.broadPeak.gz	rs57987665,rs62147861	E084	1
-0.83	0.765	E083 Fetal Heart	Fetal Heart	H3K36me3	E083-H3K36me3.broadPeak.gz	rs62147861	E083	1
-0.853	0.776	E006 H1 Derived Mesenchymal Stem Cells	ES Cell	H3K27me3	E006-H3K27me3.broadPeak.gz	rs62147861	E006	1
-0.51	0.778	E094 Gastric	Gastric	H3K9me3	E094-H3K9me3.broadPeak.gz	rs57987665,rs73631790	E094	1
-0.862	0.783	E093 Fetal Thymus	Fetal Thymus	H3K4me1	E093-H3K4me1.broadPeak.gz	rs62147861	E093	1
-0.83	0.784	E085 Fetal Intestine Small	Feta Intestine Small	H3K4me1	E085-H3K4me1.broadPeak.gz	rs2862774	E085	1
-0.845	0.784	E080 Fetal Adrenal Gland	Fetal Adrenal Gland	H3K9me3	E080-H3K9me3.broadPeak.gz	rs62147861	E080	1
-0.87	0.786	E028 Breast variant Human Mammary Epithelial Cells	Breast	H3K4me1	E028-H3K4me1.broadPeak.gz	rs62147861	E028	1
-0.508	0.788	E055 Foreskin Fibroblast Primary Cells skin01	Skin	H3K9me3	E055-H3K9me3.broadPeak.gz	rs57987665,rs73631790	E055	1
-0.835	0.793	E100 Psoas Muscle	Psoas Muscle	H3K4me1	E100-H3K4me1.broadPeak.gz	rs62147861	E100	1
-0.871	0.799	E051 Primary hematopoietic stem cells G-CSF-mobili	Blood	H3K9me3	E051-H3K9me3.broadPeak.gz	rs73631790	E051	1
-0.901	0.803	E055 Foreskin Fibroblast Primary Cells skin01	Skin	H3K36me3	E055-H3K36me3.broadPeak.gz	rs62147861	E055	1
-0.565	0.805	E097 Ovary	Ovary	H3K9me3	E097-H3K9me3.broadPeak.gz	rs34699810,rs73631790	E097	1
-1.001	0.812	E046 Primary Natural Killer cells from peripheral	Blood	H3K27me3	E046-H3K27me3.broadPeak.gz	rs2862774	E046	1
-0.93	0.816	E082 Fetal Brain Female	Fetal Brain	H3K4me1	E082-H3K4me1.broadPeak.gz	rs34699810	E082	1
-0.919	0.824	E055 Foreskin Fibroblast Primary Cells skin01	Skin	H3K4me1	E055-H3K4me1.broadPeak.gz	rs62147861	E055	1
-0.913	0.83	E005 H1 BMP4 Derived Trophoblast Cultured Cells	ES Cell	H3K36me3	E005-H3K36me3.broadPeak.gz	rs62147861	E005	1
-0.961	0.84	E109 Small Intestine	Small Intestine	H3K4me1	E109-H3K4me1.broadPeak.gz	rs73631790	E109	1
-1.025	0.85	E097 Ovary	Ovary	H3K36me3	E097-H3K36me3.broadPeak.gz	rs73631790	E097	1
-0.995	0.855	E084 Fetal Intestine Large	Fetal Intestine Large	H3K9me3	E084-H3K9me3.broadPeak.gz	rs73631790	E084	1
-0.986	0.858	E034 Primary T cells from peripheral blood	Blood	H3K9me3	E034-H3K9me3.broadPeak.gz	rs73631790	E034	1
-1.065	0.862	E083 Fetal Heart	Fetal Heart	H3K9me3	E083-H3K9me3.broadPeak.gz	rs73631790	E083	1
-1.064	0.867	E090 Fetal Muscle Leg	Fetal Muscle Leg	H3K4me1	E090-H3K4me1.broadPeak.gz	rs62147861	E090	1
-0.897	0.87	E022 iPS DF 19.11 Cells	IPS cell	H3K36me3	E022-H3K36me3.broadPeak.gz	rs62147861,rs9912678	E022	1
-1.103	0.886	E006 H1 Derived Mesenchymal Stem Cells	ES Cell	H3K36me3	E006-H3K36me3.broadPeak.gz	rs62147861	E006	1
-1.122	0.891	E004 H1 BMP4 Derived Mesendoderm Cultured Cells	ES Cell	H3K27me3	E004-H3K27me3.broadPeak.gz	rs34699810	E004	1
-0.961	0.893	E093 Fetal Thymus	Fetal Thymus	H3K9me3	E093-H3K9me3.broadPeak.gz	rs73631790,rs9912678	E093	1
-1.122	0.894	E098 Pancreas	Pancreas	H3K36me3	E098-H3K36me3.broadPeak.gz	rs34699810	E098	1
-1.174	0.897	E006 H1 Derived Mesenchymal Stem Cells	ES Cell	H3K4me3	E006-H3K4me3.broadPeak.gz	rs62147861	E006	1
-1.221	0.901	E094 Gastric	Gastric	H3K4me3	E094-H3K4me3.broadPeak.gz	rs62147861	E094	1
-1.139	0.908	E057 Foreskin Keratinocyte Primary Cells skin02	Skin	H3K9me3	E057-H3K9me3.broadPeak.gz	rs73631790	E057	1
-1.158	0.908	E109 Small Intestine	Small Intestine	H3K9me3	E109-H3K9me3.broadPeak.gz	rs73631790	E109	1
-1.196	0.91	E092 Fetal Stomach	Fetal Stomach	H3K4me1	E092-H3K4me1.broadPeak.gz	rs62147861	E092	1
-1.262	0.914	E022 iPS DF 19.11 Cells	IPS cell	H3K4me1	E022-H3K4me1.broadPeak.gz	rs62147861	E022	1
-1.276	0.916	E006 H1 Derived Mesenchymal Stem Cells	ES Cell	H3K4me1	E006-H3K4me1.broadPeak.gz	rs62147861	E006	1
-1.23	0.917	E007 H1 Derived Neuronal Progenitor Cultured Cells	ES Cell	H3K4me3	E007-H3K4me3.broadPeak.gz	rs57987665	E007	1
-1.239	0.922	E005 H1 BMP4 Derived Trophoblast Cultured Cells	ES Cell	H3K4me1	E005-H3K4me1.broadPeak.gz	rs62147861	E005	1
-1.316	0.927	E091 Placenta	Placenta	H3K27me3	E091-H3K27me3.broadPeak.gz	rs62147861	E091	1
-1.246	0.931	E021 iPS DF 6.9 Cells	IPS cell	H3K4me1	E021-H3K4me1.broadPeak.gz	rs62147861	E021	1
-1.292	0.932	E059 Foreskin Melanocyte Primary Cells skin01	Skin	H3K9me3	E059-H3K9me3.broadPeak.gz	rs73631790	E059	1
-1.297	0.937	E005 H1 BMP4 Derived Trophoblast Cultured Cells	ES Cell	H3K27me3	E005-H3K27me3.broadPeak.gz	rs62147861	E005	1
-1.356	0.942	E094 Gastric	Gastric	H3K4me1	E094-H3K4me1.broadPeak.gz	rs62147861	E094	1
-1.267	0.942	E098 Pancreas	Pancreas	H3K27me3	E098-H3K27me3.broadPeak.gz	rs73631790	E098	1
-1.327	0.949	E007 H1 Derived Neuronal Progenitor Cultured Cells	ES Cell	H3K4me1	E007-H3K4me1.broadPeak.gz	rs62147861	E007	1
-1.484	0.965	E094 Gastric	Gastric	H3K27me3	E094-H3K27me3.broadPeak.gz	rs57987665	E094	1
-2.902	1	E029 Primary monocytes from peripheral blood	Blood	H3K4me1	E029-H3K4me1.broadPeak.gz		E029	1
-2.025	1	E029 Primary monocytes from peripheral blood	Blood	H3K27me3	E029-H3K27me3.broadPeak.gz		E029	1
-2.385	1	E029 Primary monocytes from peripheral blood	Blood	H3K36me3	E029-H3K36me3.broadPeak.gz		E029	1
-2.38	1	E032 Primary B cells from peripheral blood	Blood	H3K4me1	E032-H3K4me1.broadPeak.gz		E032	1
-2.703	1	E032 Primary B cells from peripheral blood	Blood	H3K4me3	E032-H3K4me3.broadPeak.gz		E032	1
-2.211	1	E032 Primary B cells from peripheral blood	Blood	H3K36me3	E032-H3K36me3.broadPeak.gz		E032	1
-2.856	1	E033 Primary T cells from cord blood	Blood	H3K4me1	E033-H3K4me1.broadPeak.gz		E033	1
-3.683	1	E033 Primary T cells from cord blood	Blood	H3K4me3	E033-H3K4me3.broadPeak.gz		E033	1
-2.859	1	E033 Primary T cells from cord blood	Blood	H3K9me3	E033-H3K9me3.broadPeak.gz		E033	1
-2.223	1	E033 Primary T cells from cord blood	Blood	H3K27me3	E033-H3K27me3.broadPeak.gz		E033	1
-2.368	1	E033 Primary T cells from cord blood	Blood	H3K36me3	E033-H3K36me3.broadPeak.gz		E033	1
-2.929	1	E034 Primary T cells from peripheral blood	Blood	H3K4me3	E034-H3K4me3.broadPeak.gz		E034	1
-2.426	1	E046 Primary Natural Killer cells from peripheral	Blood	H3K4me1	E046-H3K4me1.broadPeak.gz		E046	1
-2.713	1	E046 Primary Natural Killer cells from peripheral	Blood	H3K4me3	E046-H3K4me3.broadPeak.gz		E046	1
-2.557	1	E046 Primary Natural Killer cells from peripheral	Blood	H3K36me3	E046-H3K36me3.broadPeak.gz		E046	1
-2.218	1	E050 Primary hematopoietic stem cells G-CSF-mobili	Blood	H3K4me1	E050-H3K4me1.broadPeak.gz		E050	1
-2.3	1	E050 Primary hematopoietic stem cells G-CSF-mobili	Blood	H3K4me3	E050-H3K4me3.broadPeak.gz		E050	1
-2.363	1	E050 Primary hematopoietic stem cells G-CSF-mobili	Blood	H3K36me3	E050-H3K36me3.broadPeak.gz		E050	1
-2.381	1	E051 Primary hematopoietic stem cells G-CSF-mobili	Blood	H3K4me1	E051-H3K4me1.broadPeak.gz		E051	1
-3.272	1	E051 Primary hematopoietic stem cells G-CSF-mobili	Blood	H3K4me3	E051-H3K4me3.broadPeak.gz		E051	1
-2.138	1	E003 H1 Cells	ES Cell	H3K4me1	E003-H3K4me1.broadPeak.gz		E003	1
-3.78	1	E003 H1 Cells	ES Cell	H3K4me3	E003-H3K4me3.broadPeak.gz		E003	1
-2.143	1	E004 H1 BMP4 Derived Mesendoderm Cultured Cells	ES Cell	H3K4me1	E004-H3K4me1.broadPeak.gz		E004	1
-2.711	1	E004 H1 BMP4 Derived Mesendoderm Cultured Cells	ES Cell	H3K4me3	E004-H3K4me3.broadPeak.gz		E004	1
-2.176	1	E008 H9 Cells	ES Cell	H3K4me1	E008-H3K4me1.broadPeak.gz		E008	1
-2.149	1	E085 Fetal Intestine Small	Feta Intestine Small	H3K36me3	E085-H3K36me3.broadPeak.gz		E085	1
-3.14	1	E080 Fetal Adrenal Gland	Fetal Adrenal Gland	H3K4me3	E080-H3K4me3.broadPeak.gz		E080	1
-2.168	1	E080 Fetal Adrenal Gland	Fetal Adrenal Gland	H3K36me3	E080-H3K36me3.broadPeak.gz		E080	1
-3.697	1	E081 Fetal Brain Male	Fetal Brain	H3K4me3	E081-H3K4me3.broadPeak.gz		E081	1
-2.26	1	E081 Fetal Brain Male	Fetal Brain	H3K9me3	E081-H3K9me3.broadPeak.gz		E081	1
-2.436	1	E081 Fetal Brain Male	Fetal Brain	H3K36me3	E081-H3K36me3.broadPeak.gz		E081	1
-3.682	1	E082 Fetal Brain Female	Fetal Brain	H3K4me3	E082-H3K4me3.broadPeak.gz		E082	1
-2.275	1	E082 Fetal Brain Female	Fetal Brain	H3K9me3	E082-H3K9me3.broadPeak.gz		E082	1
-2.221	1	E082 Fetal Brain Female	Fetal Brain	H3K36me3	E082-H3K36me3.broadPeak.gz		E082	1
-2.077	1	E083 Fetal Heart	Fetal Heart	H3K27me3	E083-H3K27me3.broadPeak.gz		E083	1
-3.499	1	E084 Fetal Intestine Large	Fetal Intestine Large	H3K4me3	E084-H3K4me3.broadPeak.gz		E084	1
-2.214	1	E084 Fetal Intestine Large	Fetal Intestine Large	H3K36me3	E084-H3K36me3.broadPeak.gz		E084	1
-2.129	1	E086 Fetal Kidney	Fetal Kidney	H3K4me1	E086-H3K4me1.broadPeak.gz		E086	1
-2.603	1	E086 Fetal Kidney	Fetal Kidney	H3K4me3	E086-H3K4me3.broadPeak.gz		E086	1
-2.49	1	E086 Fetal Kidney	Fetal Kidney	H3K36me3	E086-H3K36me3.broadPeak.gz		E086	1
-2.006	1	E088 Fetal Lung	Fetal Lung	H3K9me3	E088-H3K9me3.broadPeak.gz		E088	1
-2.108	1	E088 Fetal Lung	Fetal Lung	H3K36me3	E088-H3K36me3.broadPeak.gz		E088	1
-3.492	1	E090 Fetal Muscle Leg	Fetal Muscle Leg	H3K4me3	E090-H3K4me3.broadPeak.gz		E090	1
-2.043	1	E090 Fetal Muscle Leg	Fetal Muscle Leg	H3K9me3	E090-H3K9me3.broadPeak.gz		E090	1
-2.194	1	E090 Fetal Muscle Leg	Fetal Muscle Leg	H3K36me3	E090-H3K36me3.broadPeak.gz		E090	1
-2.978	1	E089 Fetal Muscle Trunk	Fetal Muscle Trunk	H3K4me3	E089-H3K4me3.broadPeak.gz		E089	1
-2.214	1	E089 Fetal Muscle Trunk	Fetal Muscle Trunk	H3K9me3	E089-H3K9me3.broadPeak.gz		E089	1
-2.91	1	E092 Fetal Stomach	Fetal Stomach	H3K4me3	E092-H3K4me3.broadPeak.gz		E092	1
-2.445	1	E093 Fetal Thymus	Fetal Thymus	H3K4me3	E093-H3K4me3.broadPeak.gz		E093	1
-2.075	1	E093 Fetal Thymus	Fetal Thymus	H3K27me3	E093-H3K27me3.broadPeak.gz		E093	1
-2.141	1	E093 Fetal Thymus	Fetal Thymus	H3K36me3	E093-H3K36me3.broadPeak.gz		E093	1
-2.17	1	E094 Gastric	Gastric	H3K36me3	E094-H3K36me3.broadPeak.gz		E094	1
-2.067	1	E021 iPS DF 6.9 Cells	IPS cell	H3K27me3	E021-H3K27me3.broadPeak.gz		E021	1
-2.338	1	E022 iPS DF 19.11 Cells	IPS cell	H3K4me3	E022-H3K4me3.broadPeak.gz		E022	1
-2.081	1	E022 iPS DF 19.11 Cells	IPS cell	H3K27me3	E022-H3K27me3.broadPeak.gz		E022	1
-2.165	1	E017 IMR90 fetal lung fibroblasts Cell Line	Lung	H3K4me1	E017-H3K4me1.broadPeak.gz		E017	1
-4.668	1	E017 IMR90 fetal lung fibroblasts Cell Line	Lung	H3K4me3	E017-H3K4me3.broadPeak.gz		E017	1
-2.213	1	E017 IMR90 fetal lung fibroblasts Cell Line	Lung	H3K36me3	E017-H3K36me3.broadPeak.gz		E017	1
-2.113	1	E097 Ovary	Ovary	H3K4me1	E097-H3K4me1.broadPeak.gz		E097	1
-2.54	1	E097 Ovary	Ovary	H3K4me3	E097-H3K4me3.broadPeak.gz		E097	1
-2.174	1	E098 Pancreas	Pancreas	H3K4me3	E098-H3K4me3.broadPeak.gz		E098	1
-2.212	1	E091 Placenta	Placenta	H3K4me1	E091-H3K4me1.broadPeak.gz		E091	1
-3.311	1	E091 Placenta	Placenta	H3K4me3	E091-H3K4me3.broadPeak.gz		E091	1
-2.431	1	E091 Placenta	Placenta	H3K36me3	E091-H3K36me3.broadPeak.gz		E091	1
-2.61	1	E055 Foreskin Fibroblast Primary Cells skin01	Skin	H3K4me3	E055-H3K4me3.broadPeak.gz		E055	1
-3.262	1	E057 Foreskin Keratinocyte Primary Cells skin02	Skin	H3K4me3	E057-H3K4me3.broadPeak.gz		E057	1
-2.217	1	E057 Foreskin Keratinocyte Primary Cells skin02	Skin	H3K36me3	E057-H3K36me3.broadPeak.gz		E057	1
-2.055	1	E109 Small Intestine	Small Intestine	H3K4me3	E109-H3K4me3.broadPeak.gz		E109	1
-2.009	1	E109 Small Intestine	Small Intestine	H3K36me3	E109-H3K36me3.broadPeak.gz		E109	1

## Sheet: Regulome_20260210-10h22m27s
Supplementary Table S2c: RegulomeDB v2.2 functional annotation and regulatory ranking of lead GWAS variants
chrom	start	end	rsids	probability	ranking	tissue_specific_scores	ChIP	Chromatin_accessibility	Footprint	Footprint_matched	IC_matched_max	IC_max	PWM	PWM_matched	QTL
chr14	49032246	49032247	rs57987665	0.49648	5	{'adipose tissue': '0.14676', 'adrenal gland': '0.14676', 'arterial blood vessel': '0.14676', 'blood': '0.14676', 'blood vessel': '0.14676', 'bone element': '0.14676', 'bone marrow': '0.14676', 'brain': '0.14676', 'breast': '0.14676', 'colon': '0.14676', 'connective tissue': '0.14676', 'ear': '0.14676', 'embryo': '0.14676', 'endocrine gland': '0.14676', 'epithelium': '0.14676', 'esophagus': '0.14…	True	False	False	False	0	1.84	True	False	False
chr17	17643397	17643398	rs9912678	0.55436	1f	{'adipose tissue': '0.16387', 'adrenal gland': '0.16387', 'arterial blood vessel': '0.16387', 'blood': '0.16387', 'blood vessel': '0.16387', 'bone element': '0.16387', 'bone marrow': '0.16387', 'brain': '0.16387', 'breast': '0.16387', 'colon': '0.16387', 'connective tissue': '0.16387', 'ear': '0.16387', 'embryo': '0.16387', 'endocrine gland': '0.16387', 'epithelium': '0.16387', 'esophagus': '0.16…	True	True	False	False	0	0	False	False	True
chr19	57151971	57151972	rs73631790	0.18412	7	{'adipose tissue': '0.05443', 'adrenal gland': '0.05443', 'arterial blood vessel': '0.05443', 'blood': '0.05443', 'blood vessel': '0.05443', 'bone element': '0.05443', 'bone marrow': '0.05443', 'brain': '0.05443', 'breast': '0.05443', 'colon': '0.05443', 'connective tissue': '0.05443', 'ear': '0.05443', 'embryo': '0.05916', 'endocrine gland': '0.05443', 'epithelium': '0.05443', 'esophagus': '0.05…	False	False	False	False	0	0	False	False	False
chr2	71704363	71704364	rs62147861	0.13454	5	{'adipose tissue': '0.03696', 'adrenal gland': '0.04323', 'arterial blood vessel': '0.06042', 'blood': '0.04323', 'blood vessel': '0.06042', 'bone element': '0.03696', 'bone marrow': '0.03696', 'brain': '0.03696', 'breast': '0.04323', 'colon': '0.03977', 'connective tissue': '0.03696', 'ear': '0.03977', 'embryo': '0.03696', 'endocrine gland': '0.04323', 'epithelium': '0.03696', 'esophagus': '0.06…	False	True	False	False	0	0	False	False	False
chr2	113040099	113040100	rs2862774	0.55436	1f	{'adipose tissue': '0.16387', 'adrenal gland': '0.16387', 'arterial blood vessel': '0.16387', 'blood': '0.17812', 'blood vessel': '0.16387', 'bone element': '0.24896', 'bone marrow': '0.24896', 'brain': '0.16387', 'breast': '0.16387', 'colon': '0.24896', 'connective tissue': '0.17812', 'ear': '0.16387', 'embryo': '0.16387', 'endocrine gland': '0.24896', 'epithelium': '0.15228', 'esophagus': '0.16…	True	True	False	False	0	0	False	False	True
chr3	8200377	8200378	rs34699810	0.18412	7	{'adipose tissue': '0.05443', 'adrenal gland': '0.05443', 'arterial blood vessel': '0.05443', 'blood': '0.05443', 'blood vessel': '0.05443', 'bone element': '0.05443', 'bone marrow': '0.05443', 'brain': '0.05443', 'breast': '0.05443', 'colon': '0.05443', 'connective tissue': '0.05443', 'ear': '0.05443', 'embryo': '0.05443', 'endocrine gland': '0.05443', 'epithelium': '0.05443', 'esophagus': '0.05…	False	False	False	False	0	0	False	False	False
