# Supplementary material for: Redox-Related Genetic and Biological Ageing Signals in Rapid Pain Progression of Knee Osteoarthritis: A Hypothesis-Generating Analysis in the Osteoarthritis Initiative
Source: Antioxidants (Basel). 2026 Feb 21;15(2):266. doi: 10.3390/antiox15020266 (PMC12938837; doi:10.3390/antiox15020266)
Supplement: Supplementary file 1 [file antioxidants-15-00266-s001.zip › Supplementary table S3.xlsx]

## Sheet: Supplementary table 3
Supplementary Table S3: GTEx functional annotation of lead GWAS variants
rsID	Chr.	Ref.	Alt.	Nearest gene	OR (95% CI)	p-value	Variant ID 38	Variant ID 37	eQTLs_gen	eQTLs_tissue	sQTLs_gen	sQTL_tissue	Link
rs73631790	19	G	A	DUXA	0.605 (0.496-0.738)	7.195 x 10-7	chr19_57151972_G_A_b38	19_57663340_G_A_b37	NA	NA	NA	NA
rs9912678	17	A	T	RAI1	1.787 (1.400-2.284)	3.374 x 10-6	chr17_17643398_A_T_b38	17_17546712_A_T_b37	ATPAF2	Muscle - Skeletal	RAI	Cells - Cultured fibroblasts	https://gtexportal.org/home/snp/rs9912678
rs57987665	14	A	G	LOC105378178	1.332 (1.180-1.503)	3.618 x 10-6	chr14_49032247_A_G_b38	14_49498965_A_G_b37			KLDC1	Esophagus - Mucosa	https://gtexportal.org/home/snp/rs57987665
rs34699810	3	A	G	LMCD1-AS1	1.680 (1.347-2.095)	4.107 x 10-6	chr3_8200378_A_G_b38	3_8242065_A_G_b37	NA	NA	NA	NA
rs2862774	2	A	C	IL36B	0.687 (0.591-0.798)	1.027 x 10-6	chr2_113040100_A_C_b38	2_113797677_A_C_b37	IL36B, IL1A	Skin, Spleen	IL37, PSD4	Skin, Pancreas	https://gtexportal.org/home/snp/rs2862774
rs62147861	2	C	A	LOC124907827	1.530 (1.277-1.833)	4.059 x 10-6	chr2_71704364_C_A_b38	2_71931494_C_A_b37	NA	NA	NA	NA

## Sheet: rs2862774_eQTL
Gencode Id	Gene Symbol	Variant Id	SNP Id	P-Value	NES	Tissue
ENSG00000136696.11	IL36B	chr2_113040100_A_C_b38	rs2862774	4.8e-16	-0.3	Skin - Not Sun Exposed (Suprapubic)
ENSG00000136696.11	IL36B	chr2_113040100_A_C_b38	rs2862774	7.4e-16	-0.27	Skin - Sun Exposed (Lower leg)
ENSG00000287937.1	ENSG00000287937	chr2_113040100_A_C_b38	rs2862774	3.3e-08	-0.27	Whole Blood
ENSG00000189223.15	PAX8-AS1	chr2_113040100_A_C_b38	rs2862774	3.6e-05	0.45	Brain - Cerebellum
ENSG00000136682.16	CBWD2	chr2_113040100_A_C_b38	rs2862774	6.4e-05	-0.14	Skin - Sun Exposed (Lower leg)
ENSG00000115008.6	IL1A	chr2_113040100_A_C_b38	rs2862774	0.00012	0.3	Spleen

## Sheet: rs2862774_sQTL
Gencode Id	Gene Symbol	Variant Id	SNP Id	Phenotype Id	Intron Id	P-Value	NES	Tissue
ENSG00000125571.10	IL37	chr2_113040100_A_C_b38	rs2862774	chr2:112913854:112917635:clu_40278_+:ENSG00000125571.10	112913854:112917635:clu_40278_+	9.2e-08	0.24	Skin - Sun Exposed (Lower leg)
ENSG00000125637.16	PSD4	chr2_113040100_A_C_b38	rs2862774	chr2:113196307:113197564:clu_32727_+:ENSG00000125637.16	113196307:113197564:clu_32727_+	3.8e-06	-0.37	Pancreas
ENSG00000125571.10	IL37	chr2_113040100_A_C_b38	rs2862774	chr2:112913854:112917635:clu_39527_+:ENSG00000125571.10	112913854:112917635:clu_39527_+	9.6e-05	0.19	Skin - Not Sun Exposed (Suprapubic)

## Sheet: rs9912678_eQTL
Gencode Id	Gene Symbol	Variant Id	SNP Id	P-Value	NES	Tissue
ENSG00000171953.16	ATPAF2	chr17_17643398_A_T_b38	rs9912678	9.5e-09	-0.3	Cells - Cultured fibroblasts
ENSG00000133027.18	PEMT	chr17_17643398_A_T_b38	rs9912678	2.4e-07	0.22	Adipose - Subcutaneous
ENSG00000171953.16	ATPAF2	chr17_17643398_A_T_b38	rs9912678	1.4e-06	-0.17	Muscle - Skeletal
ENSG00000171953.16	ATPAF2	chr17_17643398_A_T_b38	rs9912678	9e-06	-0.21	Esophagus - Mucosa
ENSG00000171953.16	ATPAF2	chr17_17643398_A_T_b38	rs9912678	3e-05	-0.16	Heart - Left Ventricle
ENSG00000171953.16	ATPAF2	chr17_17643398_A_T_b38	rs9912678	3.5e-05	-0.21	Breast - Mammary Tissue
ENSG00000171953.16	ATPAF2	chr17_17643398_A_T_b38	rs9912678	7.2e-05	-0.16	Skin - Not Sun Exposed (Suprapubic)
ENSG00000171953.16	ATPAF2	chr17_17643398_A_T_b38	rs9912678	7.2e-05	-0.19	Stomach
ENSG00000171953.16	ATPAF2	chr17_17643398_A_T_b38	rs9912678	9.1e-05	-0.21	Esophagus - Muscularis
ENSG00000232344.2	ENSG00000232344	chr17_17643398_A_T_b38	rs9912678	0.00014	0.33	Colon - Transverse
ENSG00000171953.16	ATPAF2	chr17_17643398_A_T_b38	rs9912678	0.00018	-0.12	Testis
ENSG00000171953.16	ATPAF2	chr17_17643398_A_T_b38	rs9912678	0.00021	-0.19	Adipose - Subcutaneous

## Sheet: rs9912678_sQTL
Gencode Id	Gene Symbol	Variant Id	SNP Id	Phenotype Id	Intron Id	P-Value	NES	Tissue
ENSG00000171953.16	ATPAF2	chr17_17643398_A_T_b38	rs9912678	chr17:18016260:18021123:clu_23990_-:ENSG00000171953.16	18016260:18021123:clu_23990_-	3.4e-14	0.51	Muscle - Skeletal
ENSG00000171953.16	ATPAF2	chr17_17643398_A_T_b38	rs9912678	chr17:18016260:18021123:clu_27642_-:ENSG00000171953.16	18016260:18021123:clu_27642_-	1.3e-11	0.5	Skin - Sun Exposed (Lower leg)
ENSG00000171953.16	ATPAF2	chr17_17643398_A_T_b38	rs9912678	chr17:18018686:18021123:clu_23990_-:ENSG00000171953.16	18018686:18021123:clu_23990_-	1.8e-11	-0.5	Muscle - Skeletal
ENSG00000171953.16	ATPAF2	chr17_17643398_A_T_b38	rs9912678	chr17:18016260:18021123:clu_22619_-:ENSG00000171953.16	18016260:18021123:clu_22619_-	8e-08	0.83	Brain - Hypothalamus
ENSG00000171953.16	ATPAF2	chr17_17643398_A_T_b38	rs9912678	chr17:18016260:18021123:clu_24172_-:ENSG00000171953.16	18016260:18021123:clu_24172_-	2e-07	0.53	Heart - Atrial Appendage
ENSG00000108557.20	RAI1	chr17_17643398_A_T_b38	rs9912678	chr17:17724159:17754229:clu_23321_+:ENSG00000108557.20	17724159:17754229:clu_23321_+	2.1e-06	0.34	Cells - Cultured fibroblasts
ENSG00000171953.16	ATPAF2	chr17_17643398_A_T_b38	rs9912678	chr17:18016260:18021123:clu_26676_-:ENSG00000171953.16	18016260:18021123:clu_26676_-	6.5e-06	0.55	Pituitary
ENSG00000171953.16	ATPAF2	chr17_17643398_A_T_b38	rs9912678	chr17:18016260:18021123:clu_21833_-:ENSG00000171953.16	18016260:18021123:clu_21833_-	1.4e-05	0.42	Heart - Left Ventricle
ENSG00000171953.16	ATPAF2	chr17_17643398_A_T_b38	rs9912678	chr17:18018686:18021123:clu_29645_-:ENSG00000171953.16	18018686:18021123:clu_29645_-	1.6e-05	-0.47	Breast - Mammary Tissue

## Sheet: rs57987665_sQTL
Gencode Id	Gene Symbol	Variant Id	SNP Id	Phenotype Id	Intron Id	P-Value	NES	Tissue
ENSG00000197776.8	KLHDC1	chr14_49032247_A_G_b38	rs57987665	chr14:49743805:49751586:clu_17725_+:ENSG00000197776.8	49743805:49751586:clu_17725_+	7.1e-07	-0.31	Esophagus - Mucosa
